# Supplementary material for: Avidin is evolutionarily conserved in fish but dispensable for development and resistance against Streptococcus agalactiae in zebrafish
Source: FEBS Open Bio. 2026 Jul 31:10.1002/2211-5463.70320. Online ahead of print. doi: 10.1002/2211-5463.70320 (PMC13425791; doi:10.1002/2211-5463.70320)
Supplement: Supplementary file 2 — Table S1. BLASTp and tBLASTn hits with unique identifiers (ID). [file FEB4-9999-0-s001.xlsx]

## Sheet: Table 1
Supplementary Table 1. BLASTp and tBLASTn hits with unique identifiers (ID). Zebrafish (Danio rerio, E7F650), chicken (Gallus gallus, P02701), X. tropicalis (A7YYL1) and S. avidinii (P22629) avidin sequences were used to identify putative avidins from fish species. The list represents hits after removal of identical IDs.
BLAST analysis	Short ID	Long ID	Species	Sequence
BLASTp	>NP_001188371.1	>NP_001188371.1 avidin precursor [Danio rerio]	Danio rerio	MSSLIWHLVFWTLLTSKAASANESSTPNAKVSSCNVTGVWRNELGSTLRVKAEGSEVRGVYQTAVESTRGAAGHHRSARIIGMVSDGTQPTVSFSVLWEKGSCSAWVGQCFILDDGAQVLKTFWMLRSVADNLASAWGSTRMGEDIFFKTGVSS
BLASTp	>XP_056323584.1	>XP_056323584.1 avidin [Danio aesculapii]	Danio aesculapii	MSSLIWHLVFWTLLTSKTASANESSTPNAQVSYCNVTGVWRNELGSTLRVKAEGSEVRGVYQTAVETTRGAAGHHRSGRIIGMVSDGTQPTFSFSVLWEKGSCSAWVGQCFILDDGAQVLKTFWMLRSVADNLASAWGSTRMGEDVFFKTGVSN
BLASTp	>4BJ8_A	>4BJ8_A Zebavidin [Danio rerio]	Danio rerio	QTVSSCNVTGVWRNELGSTLRVKAEGSEVRGVYQTAVESTRGAAGHHRSARIIGMVSDGTQPTVSFSVLWEKGSCSAWVGQCFILDDGAQVLKTFWMLRSVADNLASAWGSTRMGEDIFFKTGVSN
BLASTp	>XP_056103571.1	>XP_056103571.1 avidin [Rhinichthys klamathensis goyatoka]	Rhinichthys klamathensis goyatoka	MSLTHYVPQLLTKMSSLMWYLLFVTLITSPTVPANESSTQNMKVDACNITGVWRNELGSTLRVKAEGSEVRGVYQTAVETMSGAAGLDRTGQIIGIVGDGTQPTVSFSVLWEKGSCSAWVGQCFILGDGAQVLKTFWMLRSVADNLAGDWGSTRLGEDLFFKTSISN
BLASTp	>KTF76818.1	>KTF76818.1 hypothetical protein cypCar_00046471 [Cyprinus carpio]	Cyprinus carpio	MSSLMWHLLFVTLITSRMVSANESSTPDMEVSSCNITGFWRNELGSTLRVKAEGSEVRGVYQTAVESTRGAAGLHRTARIIGIVGNGTQPAVSFSVLWEKGSCSAWVGQCFILHDGAQVLKMFWMLRSVADNLTGDWGSTRLGEDLFFKT
BLASTp	>XP_058644338.1	>XP_058644338.1 avidin [Onychostoma macrolepis]	Onychostoma macrolepis	MSSLMWYSLFVTLSATQTVSANESSTLDMKVSSCNITGLWRNELGSTLRVKAEGSEVRGVYQTAVESTRGAAGSHRTARIIGIVGNGTQPSVSFSVLWEKGSCSAWVGQCFILRDGAQMLKTFWMLHSVADNLAGDWGSTRMGEDRFFKT
BLASTp	>ROL54473.1	>ROL54473.1 Avidin [Anabarilius grahami]	Anabarilius grahami	MSSLMWYLLFMTLITSRTVLANESSTLDMKVDVCNITGVWRNELGSTLHVKADGSEVRGVYETAVESTRGAAGEHRTARVIGIVGDGTQPTVSFSVLWEKGSCSAWVGQCFILHDGAQVLKTFWMLRSVADNLAGDWGSTRLGEDLFFKT
BLASTp	>XP_048037681.1	>XP_048037681.1 avidin [Megalobrama amblycephala]	Megalobrama amblycephala	MTHYVPQFLNKMSSLMWYLLFVTLITSRTVLANESSTLDMKVDACNITGVWRNELGSTLHVKAEGSEVRGVYQTAVESTRGAAGEYRTARVLGIVGDGIQPTVSFSVLWEKGSCSAWVGQCFILHDGAQVLKTFWMLRSVADNLAGDWGSTRLGEDLFFKT
BLASTp	>XP_016328563.1	>XP_016328563.1 PREDICTED: avidin-like [Sinocyclocheilus anshuiensis]	Sinocyclocheilus anshuiensis	MSSLMWYSVFVTLITSRTVSANESSTLDMKVSSCNITGVWSNELGSTLRVKAEGSEVRGVYQTAVESTRGAAGLHRTAQIIGVVGNGTQPAVSFSVLWEKGSCSAWLGQCFILRDGEQVLKTFWMLRSVADNLAGDWGSTRLGEDLFFKT
BLASTp	>XP_050977714.1	>XP_050977714.1 avidin isoform X1 [Labeo rohita]	Labeo rohita	MSSLMWYLLFATLITSGMVSANESSTLHMKVSFCNITGVWRNELGSTIRLKAEGSEVRGVYQTAVESTHGAAGLHRTAHIIGIAGNGTQPTISFSVLWEKGSCSAWVGQCFILRDGAQVLKTFWMLRSVADNLAGDWGSTRLGEDLFFQDLNFK
BLASTp	>KAI2659888.1	>KAI2659888.1 Avidin [Labeo rohita]	Labeo rohita	MVSANESSTLHMKVSFCNITGVWRNELGSTIRLKAEGSEVRGVYQTAVESTHGAAGLHRTAHIIGIAGNGTQPTISFSVLWEKGSCSAWVGQCFILRDGAQVLKTFWMLRSVADNLAGDWGSTRLGEDLFFQDLNFK
BLASTp	>XP_042587932.1	>XP_042587932.1 avidin-like [Cyprinus carpio]	Cyprinus carpio	MTPCVPPFWTKMSSLMWCSLFVTLITSRTVSANESSTLDMKVTSCNITGVWRNELGSTLRVKAEGSEVRGVYQTAVESTRGAAGLHRTARIIGIVGNGTQPAVSFSVLWKKGSCSAWLGQCFILRDGEQVLKTFWMLRSVADNLADDWGSTRLGDDLFFKT
BLASTp	>KTG27449.1	>KTG27449.1 hypothetical protein cypCar_00027994 [Cyprinus carpio]	Cyprinus carpio	MSSLMWCSLFVTLITSRTVSANESSTLDMKVTSCNITGVWRNELGSTLRVKAEGSEVRGVYQTAVESTRGAAGLHRTARIIGIVGNGTQPAISFSVLWEKGSCSAWLGQCFILHDGEQMLKMFWMLRSVADNLADDWGSTRLGDDLFFKT
BLASTp	>XP_016089339.1	>XP_016089339.1 PREDICTED: avidin-like [Sinocyclocheilus grahami]	Sinocyclocheilus grahami	MTHCVPQFWTKMSSLMWYLFFVTLITSRTVSANESSTLDMKVSSCNITGVWSNELGSTLRVKAEGSEVRGVYQTAVESKRGAAGLHRTAQIIGVVGNGTQPAVSFSVLWEKGSCSAWLGQCFILRDGEQVLKTFWMLRSVADNLAGDWGSTRLGEDLFFKT
BLASTp	>XP_026130425.1	>XP_026130425.1 avidin-like [Carassius auratus]	Carassius auratus	MNHFVLQFCTKMSSLMWFSIFVTLITSRTLSANEFSTLDMKVTSCNITGVWRNELGSTLHMKAEGSEVRGVYQTAVESTSGAAGLHRTARIIGIVGNGTQPAVSFSVLWEKGSCSAWLGQCFILHDGEQVLKTFWMLRSVADDLAGDWGSTRLGEDVFFKT
BLASTp	>XP_039531569.1	>XP_039531569.1 avidin [Pimephales promelas]	Pimephales promelas	MSLTHNISQLFTKMSSLMWYLLFVTLITSPTVPANESSTQNMKVDACNITGVWRNELGSTLHVKADGSEIRGVYQTAVESMSGAAGLDRTAKVIGLVGDGTQPTVSFSVLWEKGSCSAWVGQCFILGDGAQVLKTLWMLRSLADSLAGDWGSTRLGEDLFFKTSI
BLASTp	>XP_052422494.1	>XP_052422494.1 avidin [Carassius gibelio]	Carassius gibelio	MNHFVPQFCTKMSSLMWYSIFVTLITSRTLSANEFSTLDMKVTSCNITGVWRNELGSTLHMKAEGSEVRGVYQTAVESTSGAAGLHRTARIFGIVGNGTQPAVSFSVLWEKGSCSAWLGQCFILHDGEQVLKTFWMLRSVADDLAGDWGSTRLGEDVFFKT
BLASTp	>XP_042620490.1	>XP_042620490.1 avidin-like [Cyprinus carpio]	Cyprinus carpio	MTHCVQQFWTRMSSLMWHLLFVTLITSRMVSANESSTPDMEVSSCNITGFWRNELGSTLRVKAEGSEVRGVYQTAVESTRGAAGLHRTARIIGIVGNGTQPAVSFSVLWEKGSCSAWVGQCFILHDGAQVLKMFWMLRSVADNLTGDWGDGAQVLKTLGEDLFFKT
BLASTp	>XP_043106789.1	>XP_043106789.1 LOW QUALITY PROTEIN: avidin [Puntigrus tetrazona]	Puntigrus tetrazona	MNSLMWHSLFVTLIASRTTTANESSLEMKAGSCDISGVWRNELGSTLRVKAEGSEVRGVYQTAVESARGAAGLHRTARIIGVAGNGTQPAVSFSVLWEKGSCSAWLGQCFILRDGSQVLKTFWMLRSVAESLADNWGSTRLGEDLFFKT
BLASTp	>XP_043106772.1	>XP_043106772.1 avidin-like [Puntigrus tetrazona]	Puntigrus tetrazona	MTRAAPPFWIKMNSLMWHSLFVTLIASRTTTANESSLEMKAGSCDISGVWRNELGSTLRVKAEGSEVRGVYQTAVESARGAAGLHRTARIIGVAGNGTQPAVSFSVLWEKGSCSAWLGQCFILRDGSQVLKTFWMLRSVAESLADNWGSTRLGEDLFFKT
BLASTp	>XP_057177945.1	>XP_057177945.1 avidin isoform X1 [Triplophysa rosa]	Triplophysa rosa	MMSLMWWSLLVSLLAYRNVSANELPLETNVKANACNITGAWRNELGSTLRVKVEGSQVTGVYQTAVESTRGAAGRERKAKIIGVVGEGPQPTVSFAVMWEKGSCSAWVGQCFVLPDGVRVLKTFWLLRSVADNLASNWGSTRLGEDLFFMT
BLASTp	>TRY71380.1	>TRY71380.1 hypothetical protein DNTS_003436, partial [Danionella translucida]	Danionella translucida	DGSRLKCEKSPIVSQNSIKMGLFICTLLFLISITFQTVSTNESSTPTEKETSCNITGMWRNELGSRLYVKANGSKVSGVYHTAVESMSNAAGENRIARVTGFVGEGAQPTVSFSVLWKKGSCSAWVGQCFVLHDGGEVLKTFWMLRSVSDSLAEDWGSTRLGEDVFFKT
BLASTp	>XP_055064665.1	>XP_055064665.1 avidin [Misgurnus anguillicaudatus]	Misgurnus anguillicaudatus	MNSLVWSLFVSLLTYHAVSGHEHHFNINKKVNDCNITGAWRNQLGSTLRIKTDGAEVTGVYQTAVESTRGSAGHERSAKIFGVVGDGPQPIVSFAVMWEKGSCSAWVGQCFILPEGVPVLKTFWLLRSKADNLAVDWGSTRLGEDLFFMT
BLASTp	>XP_051540904.1	>XP_051540904.1 avidin [Myxocyprinus asiaticus]	Myxocyprinus asiaticus	MLSKETGITDAAITQVNSCNITGVWRNELGSTLRMKADGSEVRGVYQTSVESARGAAGPERKAKILGIVGGGPQPTISFAVMWEKGSCSAWVGQCFILPNGTQVLKTFWLLRSVAYDLAGDWGSTRLGEDVFFSWLEF
BLASTp	>RXN19467.1	>RXN19467.1 avidin-like isoform X1 [Labeo rohita]	Labeo rohita	MGSTIRLKAEGSEVRGVYQTAVESTHGAAGLHRTAHIIGIAGNGTQPTISFSVLWEKGSCSAWVGQCFILRDGAQVLKTFWMLRSVADNLAGDWGSTRLGEDLFFKT
BLASTp	>KAA0703874.1	>KAA0703874.1 hypothetical protein E1301_Tti000482 [Triplophysa tibetana]	Triplophysa tibetana	MMSMMLWSLLVSLLAYRNVSANELPSDKNVKGNSCNITGTWRNELGSTLRVKVEGSQITGVYETAVESTRGAAGRESKAKIIGVVGEGPQPTVSFAVMWEKGSCSAWVGQCFILPGDVRILKTFWLLRSAADNLSGNWGSTRLGEDLFFMT
BLASTp	>XP_057177946.1	>XP_057177946.1 avidin isoform X2 [Triplophysa rosa]	Triplophysa rosa	MMSLMWWSLLVSLLAYRNVSANELPLETNVKANACNITGAWRNELGSTLRVKVEGSQVTGVYQTAVESTRGAAGRERKAKIIGVVGEGPQPTVSFAVMWEKGSCSAWVGQCFVLPDGVRVLKTFWLLRSVADNLASNWGSTSFSTQAGF
BLASTp	>XP_056593104.1	>XP_056593104.1 avidin [Triplophysa dalaica]	Triplophysa dalaica	MTHDAKQSYFSKMTSLMWWSLLVSLLAYRNTSANELPSEMNVKGNACNITGAWRNELGSTLRVKVEGSQITGVYETAVESTRGAAGRESKAKIIGVVGEGPQPTVSFAVMWEKGSCSAWVGQCFILPGDVRVLKTFWLLRSAADNLSGDWGSTRLGEDLFFMI
BLASTp	>XP_053332154.1	>XP_053332154.1 avidin [Clarias gariepinus]	Clarias gariepinus	MSELKLEEQIAHALWLRMTCFLVCLCVLSLGLHQITTAAAFIPERKVSHCNVSGEWHSELGSQLQLRADGPEVRGVYRTAVESTRGAAGARREARVLGVMSDGAQPTVAFSALWPKGSCTTWVGQCFISPEGGQVLKTLWMLRSAAESTTDNWDSTRLGEDRFFFARGLESL
BLASTp	>MCJ8742198.1	>MCJ8742198.1 hypothetical protein [Pangasius djambal]	Pangasius djambal	MKWLAACLCVLALGMCRIIIGQTLNPDSERKLLGCNVTGAWHNELGSQLQLSAAGPEVRGVYRTAVESALGAAGPNREARVVGVVSDGPQPTIAFSVLWAKGSCTTWVGQCFILPGGVQVLKTLWMLRSAAEGSMDNWDSTRLGEDQFFFARGVESP
BLASTp	>XP_007233876.1	>XP_007233876.1 avidin isoform X2 [Astyanax mexicanus]	Astyanax mexicanus	MESLVLCLWFISVGLAQMFTGQDPLAKGTHCNVTGQWKNELGSTLQLTSNGPELRGVYHTAVETECGASGQNREARVVGVISEGPQPTVAFSVQWLKGSCSVWVGQCFLLPGGGQVLKTLWMLRSAAESTAGNWGSTRLGEDQFVFVGKAEVADGH
BLASTp	>XP_026886485.2	>XP_026886485.2 avidin [Electrophorus electricus]	Electrophorus electricus	MYSVVCVSVLVLVAFLIVAAQQLLPNRNTKASSCNVTGQWHSELGSLLWLTTVGPEVRGVYQTAVESALGAAGHNHQAKIVGVVGEGRQPTIAFSVLWIKGSCSAWVGQCFVLPGGSQVLKTLWMLRSVAETSLDNWDSTRLGEDQFIFVGDVENASGH
BLASTp	>MCI4387968.1	>MCI4387968.1 hypothetical protein [Pangasianodon gigas]	Pangasianodon gigas	MKWLAACLCVVALGMCQVIVGQTLNPDSERKVLGCNVTGEWHSELGSQLQLSAAGPEVRGVYRTAVESARGAAGPSREARVVGVISDGPQPTVAFSVLWAKGSCTTWVGQCFILPGGVQVLKTLWMLRSAAESSMDNWDSTRLGEDQFICARGVESP
BLASTp	>XP_007233875.1	>XP_007233875.1 avidin isoform X1 [Astyanax mexicanus]	Astyanax mexicanus	MESLVLCLWFISVGLAQMFTGQDPLAKQGTHCNVTGQWKNELGSTLQLTSNGPELRGVYHTAVETECGASGQNREARVVGVISEGPQPTVAFSVQWLKGSCSVWVGQCFLLPGGGQVLKTLWMLRSAAESTAGNWGSTRLGEDQFVFVGKAEVADGH
BLASTp	>KAK1800725.1	>KAK1800725.1 hypothetical protein P4O66_005920, partial [Electrophorus voltai]	Electrophorus voltai	TMYSVVCASVLVLVAFLIVAAQQLLPNRNTEASFCNVTGQWHSELGSLLWLTTVGPEVRGVYQTAVESALGAAGHNHQAKIVGVVGEGRQPTIAFSVLWIKGSCSAWVGQCFVLPGGSQVLKTLWMLRSVAETSLDNWDSTRLGEDQFIFVGDVENASGH
BLASTp	>KAB5543247.1	>KAB5543247.1 hypothetical protein PHYPO_G00076930 [Pangasianodon hypophthalmus]	Pangasianodon hypophthalmus	MTWIAACLCVLVLGMYQIIIGQTLNPDSERKVLGCNVTGEWHSELGSQLQLSAAGPEVRGVYRTAVESARGAAGPSREARVVGVISDGPQPTIAFSVLWAKGSCTTWVGQCFILPGGVQVLKTLWMLRSAAESSMDNWDNTRLGEDQFICARGVESL
BLASTp	>XP_026799749.3	>XP_026799749.3 avidin [Pangasianodon hypophthalmus]	Pangasianodon hypophthalmus	MTWIAACLCVLVLGMYQIIIGQTLNPDSERKLLGCNVTGEWHSELGSQLQLSAAGPEVRGVYRTAVESARGAAGPSREARVVGVISDGPQPTIAFSVLWAKGSCTTWVGQCFILPGGVQVLKTLWMLRSAAESSMDNWDNTRLGEDQFICARGVESL
BLASTp	>XP_036451409.1	>XP_036451409.1 avidin [Colossoma macropomum]	Colossoma macropomum	MKSPVFCVCFCVFVLGAAQLFTDQDPKQAMRCNVTGQWKSEQGSMLQLTSTGPEVRGVYHTAVETAFGASGHNRESKVVGVVGDGPQPAVAFSVLWAKGSCSSWVGQCFLLPGGGQVLKTLWMLRSVAESSLDNWESTRLGEDQFIFVGNVGSADGH
BLASTp	>XP_058268599.1	>XP_058268599.1 avidin [Hemibagrus wyckioides]	Hemibagrus wyckioides	MKSLAAVLYVLSLGTYQIIIVQALIPDSERKVLDCNVTGEWHSELGSQLHLSAVGPEVRGVYRTAVESTRGAAGPNREAKVVGVMSDGPQPTVAFSVLWAKGSCTTWVGQCFAVPGGGQVLNTLWMLRSAVTSFTDNWDSTRLGEDRFIFVRGVESP
BLASTp	>XP_048093651.1	>XP_048093651.1 avidin-like [Alosa alosa]	Alosa alosa	MSIRVVKLILVVALCAGGLVIHCANGEVSFTEQSEARYGVTKASYCNVTGVWRNDLGSLLQLHAVGSVMKGVYVTAVESSIGAAGFHGQAGLTGFVSEGAQPTVTFSVLWEKGSCTSWVGQCFTLPNGERVLKTHWMLRSVANSPKENWMSTRFGEDHFTFLHVEIQNYS
BLASTp	>KAG5284229.1	>KAG5284229.1 hypothetical protein AALO_G00024360 [Alosa alosa]	Alosa alosa	MGGMSIRVVKLILVVALCAGGLVIHCANGEVSFTEQSEARYGVTKASYCNVTGVWRNDLGSLLQLHAVGSVMKGVYVTAVESSIGAAGFHGQAGLTGFVSEGAQPTVTFSVLWEKGSCTSWVGQCFTLPNGERVLKTHWMLRSVANSPKENWMSTRFGEDHFTFLHVEIQNYS
BLASTp	>XP_041741956.1	>XP_041741956.1 avidin [Coregonus clupeaformis]	Coregonus clupeaformis	MMSFVTKYIGVHAVILGLLLAQAISCNVTGVWRNELGSVLHIEAVGSELRGLYQSAVETAPGVTGPEQQAKLLGVISNRGLQTSVAFSVLWEAGSCSSWVGQCFQLPDGKRVLKTLWMLRSVASCPADNWKSTRMGEDTFIFVS
BLASTp	>XP_041948648.1	>XP_041948648.1 avidin-like [Alosa sapidissima]	Alosa sapidissima	MGGMSIRVVKLILVVALCAGGLVIHCANGEVSFTKQSEARYGVTKASYCNVTGVWRNDLGSLLQLHAVGSVMKGVYVTAVESSIGAAGFHGQAGLTGFVSKGAQPTVTFSVLWEKGSCTSWVGQCFTLPNGERVLKTHWMLRSVANSPKENWMSTRFGEDHFTFLHVEIQNYS
BLASTp	>XP_017570681.1	>XP_017570681.1 avidin isoform X2 [Pygocentrus nattereri]	Pygocentrus nattereri	MKSLVFCGCFCVFVLGAAQLFAEQEPKVTRCNVTGQWRSEQGSMLQLTSTGPEVRGIYHTAVETALGASGHNRESKVVGVVGHGLQPAVAFSVLWAKGSCSSWVGQCFLLPGGGQVLKTLWMLRSVVESSLDNWESTRLGEDQFIFVGHMEGRDGH
BLASTp	>TSV15258.1	>TSV15258.1 Avidin [Bagarius yarrelli]	Bagarius yarrelli	MRFCLTMKSSGVGLCVLALGMCQIIIARKVLDCNVTGEWRNELGSRLLLTSVGPEVRGVYRTAVESVRGAAGPNREAKVIGVISDGPQPTIAFSVLWAKGSCASWVGQCFTLPGGDQVLNTLWMLRSAVSSSMNDWDGTRLGDDRFVFLRGAESP
BLASTp	>XP_052314715.1	>XP_052314715.1 avidin-related protein 3-like [Oncorhynchus keta]	Oncorhynchus keta	MCSSKQFVGRDCRRRCTQCYYTTLLSDSVFVCTKHPEEESYIGIKMGDLKTEYHRQQLMATVGDQPPTAEAIPCNVTGVWRNELGSVLDIEAVGSELRGRYQSAVETAPGVTGPEHQAKLLGVTSNQGLQTSVAFSVLWEAGSCSSWVGQCFQLPDGKRVLKTVWMLRSVASCLADNWKSTRMGEDMFVFIS
BLASTp	>XP_017570680.1	>XP_017570680.1 avidin isoform X1 [Pygocentrus nattereri]	Pygocentrus nattereri	MKSLVFCGCFCVFVLGAAQLFAEQEPKQVTRCNVTGQWRSEQGSMLQLTSTGPEVRGIYHTAVETALGASGHNRESKVVGVVGHGLQPAVAFSVLWAKGSCSSWVGQCFLLPGGGQVLKTLWMLRSVVESSLDNWESTRLGEDQFIFVGHMEGRDGH
BLASTp	>XP_038844795.1	>XP_038844795.1 avidin-related protein 3-like [Salvelinus namaycush]	Salvelinus namaycush	MYSSKRFVGRDGRRRCTPCYHTTLLSDSVVCTKHPEQESYIGLKMGDLKAEYHRQQLMATVGDQPPTAQAIPCNVTGVWRNELGSVLDIEAVGSELRGLYQSAVETAPGVTGPEQQAKLLGVTSNRGLRTSVAFSVLWEAGSCSAWVGQCFQLPDGKRVLKTLWMLRSVASCPADNWKSTRMGEDTFVFIS
BLASTp	>XP_017345018.1	>XP_017345018.1 avidin [Ictalurus punctatus]	Ictalurus punctatus	MESFVVCLCVLALGMCQIIIGQALISDSERKVLDCNVTGEWHSELGSQLQLSTVGPEVRGVYRTVLESTRGAAGPNREAKVVGVISDGPQPTIAFSALWAKGSCTTWVGQCFILPGGVQVLKMLWLLRSAAESSVDNWDSTRLGADQFIFARGVESP
BLASTp	>XP_053501831.1	>XP_053501831.1 avidin [Ictalurus furcatus]	Ictalurus furcatus	MESFVACLCVLALGMCQMIIGQALISDSERKVKEVLGCNVTGEWHSELGSQLQLSTVGPEVRGVYRTVLESTRGAAGPNREAKVVGVISDGPQPTIAFSALWAKGSCTTWVGQCFILPGGVRVLKTLWMLRSAAESSTDNWDSTRLGADQFTFARGVESP
BLASTp	>XP_031681770.1	>XP_031681770.1 avidin-related protein 3-like isoform X1 [Oncorhynchus kisutch]	Oncorhynchus kisutch	MMSFVAKYISVHAVILGLLLPQAIPCNVTGVWRNELGSVLDIEALGSELRGRYQSAVETAPGVTGPEQQAKLLGVTSNRGLQTSVAFSVLWEAGSCSSWVGQCFQLPDGKRVLKTLWMLRSVASCLADNWKSTRMGEDTFVFIS
BLASTp	>CAB1352806.1	>CAB1352806.1 unnamed protein product [Coregonus sp. 'balchen']	Coregonus sp. 'balchen'	MHRCGPRMYSSTRFLGRDCRRRCIPCYHTTLLSDSLVVCTKHPKESYIGLKLGDLKAGYHRQQWMVTVVDQPPTAQVRSHDLRLYWVGRKPPLLSSRAISCNVTGVWRNELGSVLHIEAVGSELRGLYQSAVETAPGVTGPEQQAKLLGVISNRGLQTSVAFSVLWEAGSCSSWVGQCFQLPDGKRVLKTLWMLRSVASCPADNWKSTRMGEDTFIFVS
BLASTp	>XP_046717606.1	>XP_046717606.1 avidin [Silurus meridionalis]	Silurus meridionalis	MKPFTVYLFVLALGTAHIITGQVLLQDSERKVLHCNVTGEWRSELGSHLLLSAVGPEVRGVYRTAVESVRGAAGLEREAKVFGVVSNSPQPTIAFSVVWAKGSCTTWVGQCFSLPGGGQVLNMLWMLRSAAQSSVDNWGSTRLGEDRFIFTRSVDSP
BLASTp	>XP_055798873.1	>XP_055798873.1 avidin-related protein 3-like [Salvelinus fontinalis]	Salvelinus fontinalis	MKSFVAKYISVHAVILGLLLPQAIPCNVTGVWRNELGSVLDIEAVGSELRGLYQSAVETAPGVTGPEQQAKLLGVTSNRGLRTSVAFSVLWEAGSCSAWVGQCFQLPDGKRVLKTLWMLRSVASCPADNWKSTRMGEDTFIFIA
BLASTp	>XP_055724813.1	>XP_055724813.1 avidin-related protein 3-like [Salvelinus fontinalis]	Salvelinus fontinalis	MKSFAAKYISVHAVILGLLLPQAIPCNVTGVWRNELGSVLDIEAVGSELRGLYQSAVETAPGVTGPEQQAKLLGVTSNRGLRTSVAFSVLWEAGSCSAWVGQCFQLPDGKRVLKTLWMLRSVASCPADNWKSTRMGEDTFIFIA
BLASTp	>XP_027014427.1	>XP_027014427.1 avidin [Tachysurus fulvidraco]	Tachysurus fulvidraco	MKSLAAGLYVFGLGMFQIFIGQALITDSDRKVLCCNVTGEWRSELGSRLHLIAVGTEVRGVYRTAVESSLGAAGPNREAKVVGVVSDGPQTTIAFSVLWDKGSCASWVGQCFPVPGGGQVLNTLWMLRSAVMSSTDNWDSTRLGEDRFIFVRGAGSL
BLASTp	>XP_038843961.1	>XP_038843961.1 avidin-related protein 3-like [Salvelinus namaycush]	Salvelinus namaycush	MKSFVAKYISVHAVILGLLLPQAIPCNVTGVWRNELGSVLDIEAVGSELRGLYQSAVETAPGVTGPEQQAKLLGVTSNRGLRTSVAFSVLWEAGSCSAWVGQCFQLPDGKRVLKTLWMLRSVASCPADNWKSTRMGEDTFVFIS
BLASTp	>XP_055795783.1	>XP_055795783.1 avidin-related protein 3-like [Salvelinus fontinalis]	Salvelinus fontinalis	MKSFVAKYISVHAVILGLLLHQAIPCNVTGVWRNELGSVLDIEAVGSELRGLYQSAVETAPGVTGPEQQAKLLGVTSNRGLRTSVAFSVLWEAGSCSAWVGQCFQLPDGKRVLKTLWMLRSVASCPADNWKSTRMGEDTFIFIA
BLASTp	>XP_052313988.1	>XP_052313988.1 avidin-related protein 3-like [Oncorhynchus keta]	Oncorhynchus keta	MMSFIAKYISVHAVILGLLLPQAIPCNVTGVWRNELGSVLDIEAVGSELRGRYQSAVETAPGVTGPEQQAKLLGVTSNRGLQTSVAFSVLWEAGSCSSWVGQCFQLPDGKRVLKTLWMLRSVASCPADNWKSTRMGEDAFVFIS
BLASTp	>XP_031681769.1	>XP_031681769.1 avidin-related protein 3-like [Oncorhynchus kisutch]	Oncorhynchus kisutch	MMSFVAKYIGVHAVILGLLLPQAIPCNVTGVWRNELGSVLDIEAVGSELRGRYQSAVETAPGVTGPEQQAKLLGVTSNRGLQTSVAFSVLWEAGSCSSWVGQCFQLPDGMRVLKTLWMLRSVASCPADNWKSTRMGEDTFVFIS
BLASTp	>XP_042182623.1	>XP_042182623.1 avidin-related protein 3-like isoform X1 [Oncorhynchus tshawytscha]	Oncorhynchus tshawytscha	MMSFVAKYIGVHAVILGLLLPQAIPCNVTGVWRNELGSLLDIEAVGSELRGRYQSAVETAPGVTGSEQQAKLLGVTSNRGLQTSVAFSVLWEAGSCSSWVGQCFQLPDGKRVLKTLWMLRSVASCPADNWKSTRMGEDTFVFIS
BLASTp	>XP_021478783.2	>XP_021478783.2 avidin-related protein 1 [Oncorhynchus mykiss]	Oncorhynchus mykiss	MMSFVAKYSTVHAVILGLLLPQAIPCNVTGVWRNELGSVLDIEAVGSELRGCYQSAVETAPGVTGPEHQAKLLGVTSNRGLQTSVAFSVLWEAGSCSSWVGQCFQLPDGMRVLKTLWMMRSVASCPADNWKSTRMGEDTFVFIS
BLASTp	>KAF4082281.1	>KAF4082281.1 hypothetical protein AMELA_G00149870 [Ameiurus melas]	Ameiurus melas	MESFVACLCVLALGMCQIIIGQALIPDSERKVKVLDCNVTGEWHSELGSQLQLSTVGPEVRGVYTTVQESTRGAAGPNREAKVVGVISGGPQPTIAFSALWAKGSCTTWVGQCFVLPGGVRVLKTLWMLRSAAESSTDNWDSTRLGADQFTFARGVESP
BLASTp	>XP_036793128.1	>XP_036793128.1 avidin-related protein 1-like [Oncorhynchus mykiss]	Oncorhynchus mykiss	MVSFVAKYISVHAVVLGLLLPQAIPCNVTGVWRNELGSVLDIEAVGSELRGCYQSAVETAPGVTGPEHQAKLLGVTSNRGLQTSVAFSVLWEAGSCSSWVGQCFQLPDGMRVLKTLWMMRSVASCPADNWKSTRMGEDTFVFIS
BLASTp	>XP_036793129.1	>XP_036793129.1 avidin-related protein 1-like [Oncorhynchus mykiss]	Oncorhynchus mykiss	MVSFVAKYISVHAVVLGLLLPQAIPCNVTGVWRNELGSVLDIEAVGSELRGCYQSAVETAPGVTGPEHQAKLLGVTSNRGLQTSVAFSVLWEAGSCSSWVGQCFQLPDGMRVLKTLWMMRSVASCSADNWKSTRMGEDTFVFIS
BLASTp	>XP_031682305.1	>XP_031682305.1 avidin-related protein 3-like [Oncorhynchus kisutch]	Oncorhynchus kisutch	MMSFVAKYISVHAVILGLLLPQAIPCNVTGVWRNELGSVLDIEAVGSELRGRYQSAVETAPGVTGPKQQAKLLGVTGNRGLQTSVAFSVLWEAGSCSSWVGQCFQLPDGMRVLKTLWMLRSVASCPADNWKSTRMGEDTFVFIS
BLASTp	>XP_029481933.1	>XP_029481933.1 avidin-related protein 3-like [Oncorhynchus nerka]	Oncorhynchus nerka	MMSFVAKYISVHAVILGLLLPQAIPCNVTGVWRNELGSVLDIEAVGSELRGRYQSAVETAPGVTGPKQAKLLGVTSNRGLQTSVAFSVLWEAGSCSSWVGQCFQLPDGKRVLKTLWMLHSVASCLADNWKSTRMGEDMFVFIS
BLASTp	>XP_036795546.1	>XP_036795546.1 avidin-related protein 3-like [Oncorhynchus mykiss]	Oncorhynchus mykiss	MMSFVAKYSSVYAVILGLLLHQAIPCNVTGVWRNELGSVLEIEVVGSELRGRYQSAVETAPGVTGPEQQAKLLGVTSNRGLQTSVAFSVLWEAGSCSSWVGQCFQLPDGMRVLKTLWMLRSVASCPADNWKSTRMGADTFVFIS
BLASTp	>XP_024287072.1	>XP_024287072.1 avidin-related protein 3-like isoform X1 [Oncorhynchus tshawytscha]	Oncorhynchus tshawytscha	MMSFVAKYITVHAVILGLLLPQAIPCNVTGVWRNELGSVLDIEVVGSELRGRYQSAVETAPGVTGPKQQAKLLGVTGNRGLQTSVAFSVLWEAGSCSSWVGQCFQLPDGMRVLKTLWMLRSVASCPADNWKSTRMGEDTFVFIS
BLASTp	>NP_001134707.1	>NP_001134707.1 avidin-related protein 3 [Salmo salar]	Salmo salar	MYSSKRFVGRDGRRRCSPCYHTTLLSDSVVVCTKHPEEESYIGLKMGDLKAEYHQQQLMATVGDQPPTAQAIPCNVTGVWRNELGSVLAIEAVGSELRGLYQSAVATAPGVTGPEQAKLLGVTGNQGLQTSVAFSVLWEAGSCSSWVGQCFELPDGKRVLKTLWMLRSVASGPADNWKSTRLGEDTFVFIS
BLASTp	>XP_042564393.1	>XP_042564393.1 avidin-related protein 4/5-like [Clupea harengus]	Clupea harengus	MKIRVAELIVILELCVVLVHFTNGEVSLTGRSEALYAVNKGSYCNVTGVWRSDQGSLLHLHAVGSILKGFYMTTVESSPGAAGSHGEAGLTGFVSEGAQSTVTFSVLWEQGSCTSWVGQCFTMPNGERVLKTHWMLRSVAKNPAENWMSTRFGEDNFTFVPVNEK
BLASTp	>XP_010900821.4	>XP_010900821.4 avidin [Esox lucius]	Esox lucius	MRYSGTHFKSSCMKMAVTKYLLFWAVILGPFLPLAIPCNVTGIWKNELGSVLHIQIVGSELQGLYQSAVETAPGATGPEQQAKVLGVVNHRGLQTSVAFSVLWEGGSCSSWVGQCFQLPDGKRVLKTMWMLRSMSLSPADNWKSTRMGEDTFVCDC
BLASTp	>XP_028840447.1	>XP_028840447.1 avidin-related protein 1-like [Denticeps clupeoides]	Denticeps clupeoides	MDPGRFSRLLPPPPPLLLLYLGLGASLANGGNGEILSGPRFETPCAADKATQCNVTGLWRSDLGSALRLRATGPELRGSYVTAVESSLGAAGPGREAKLLGFVGDGARPALAFSALWRGGSISSWVGQCFMLPDGRWELRTQWMLRTVARGLSDNWRSTRFGEDRFTFVHEIK
BLASTp	>XP_029546064.1	>XP_029546064.1 avidin-related protein 3-like [Salmo trutta]	Salmo trutta	MMSFVAKYISVYAVILGLLLPQAIPCNVTGVWRNELGSVLAIEAVGSELRGLYQSAVATAPGVTGPEQAKLLGVTGNQGLQTSVAFSVLWEAGSCSSWVGQCFELPDGKRVLKTLWMLRSVASCPADNWKSTRMGEDTFVFIS
BLASTp	>KAI5624532.1	>KAI5624532.1 avidin precursor, partial [Silurus asotus]	Silurus asotus	VLNCNVTGEWRSELGSHLLLSAVGPEVRGVYRTAVESVRGAAGLEREAKVFGVVSNSPQPTIAFSVVWAKGSCTTWVGQCFSLPGGGQVLNTLWMLRSAAQSSVDNWGSTR
BLASTp	>XP_046903756.1	>XP_046903756.1 avidin [Hypomesus transpacificus]	Hypomesus transpacificus	MHSTTKNILFYAFILPTFVLQVQSCNVTGLWRNELGSALHVQAVGSDLTGVYQTKVGTSSQESGPDQRGKLVGVVSHYNQQTSVAFSVLWETGSCSSWVGQCFPLPDGKRVLKTLWMLRSMALSPADNWKSTRMGEDTFILEH
BLASTp	>XP_045548153.1	>XP_045548153.1 avidin-related protein 3 isoform X1 [Salmo salar]	Salmo salar	MMSFVARCISVYAVILGLLLPQAIPCNVTGVWRNELGSVLAIEAVGSELRGLYQSAVATAPGVTGPEQAKLLGVTGNQGLQTSVAFSVLWEAGSCSSWVGQCFELPDGKRVLKTLWMLRSVASGPADNWKSTRLGEDTFVFIS
BLASTp	>XP_046162658.1	>XP_046162658.1 avidin [Oncorhynchus gorbuscha]	Oncorhynchus gorbuscha	MSFVAKYISVHAVILGLLLPQAIPCNVTGMWRNELGSVLDIEVVGSELRGRYQSAVETAPGVTGPEQQAKLLGVTSNRGLQTSVAFSVLWEAVSCSSWVGQCFQLPDGKRVLKTLWMLHSVASCPADNWKSTRMGEDTFVFIS
BLASTp	>XP_031681771.1	>XP_031681771.1 avidin-related protein 3-like isoform X2 [Oncorhynchus kisutch]	Oncorhynchus kisutch	MMSFVAKYISVHAVILGLLLPQAIPCNVTGVWRNELGSVLDIEALGSELRGRYQSAVETAPGVTGPEQQAKLLGVTSNRGLQTSVAFSVLWEAGSCSSWVGQCFQLPDGKRVLKTLWMLRSVASCLADNWKSTRHSFYH
BLASTp	>XP_042182624.1	>XP_042182624.1 avidin-related protein 3-like isoform X2 [Oncorhynchus tshawytscha]	Oncorhynchus tshawytscha	MMSFVAKYIGVHAVILGLLLPQAIPCNVTGVWRNELGSLLDIEAVGSELRGRYQSAVETAPGVTGSEQQAKLLGVTSNRGLQTSVAFSVLWEAGSCSSWVGQCFQLPDGKRVLKTLWMLRSVASCPADNWKSTRLSFYH
BLASTp	>XP_050977715.1	>XP_050977715.1 avidin isoform X2 [Labeo rohita]	Labeo rohita	MSSLMWYLLFATLITSGMVSANESSTLHMKVSFCNITGVWRNELGSTIRLKAEGSEVRGVYQTAVESTHGAAGLHRTAHIIGIAGNGTQPTISFSVLWEKGTKTPSPVHVLLGSVSVLFYVMVHKC
BLASTp	>XP_042183849.1	>XP_042183849.1 avidin-related protein 3-like isoform X2 [Oncorhynchus tshawytscha]	Oncorhynchus tshawytscha	MMSFVAKYIGVHAVILGLLLPQAIPCNVTGVWRNELGSLLDIEAVGSELRGRYQSAVETAPGVTGSEQQAKLLGVTSNRGLQTSVAFSVLWEAGSCSSWVGQCFQLPDGKRVLKTLWMLRSVASCPADNWKSTRHSFYH
BLASTp	>XP_024287073.1	>XP_024287073.1 avidin-related protein 3-like isoform X2 [Oncorhynchus tshawytscha]	Oncorhynchus tshawytscha	MMSFVAKYITVHAVILGLLLPQAIPCNVTGVWRNELGSVLDIEVVGSELRGRYQSAVETAPGVTGPKQQAKLLGVTGNRGLQTSVAFSVLWEAGSCSSWVGQCFQLPDGMRVLKTLWMLRSVASCPADNWKSTRHSFYH
BLASTp	>GCC31540.1	>GCC31540.1 hypothetical protein [Chiloscyllium punctatum]	Chiloscyllium punctatum	MERRIFAISLFLVAFFAPGILAGVCNMTGLWRNDLGSVLNLNEIENYKLKGKFLTAVEAAKGEAGSDRRARVIGIKNNGKEPTFSMSVAWDGGSITSWVGQCLMLEDGQQILRTTWLLRSPATNLLEDWKSTRIGQDTFRQINGDIPQGIHQKSVNL
BLASTp	>XP_048411166.1	>XP_048411166.1 avidin [Stegostoma tigrinum]	Stegostoma tigrinum	MERQIVVIVHFLVAFLAPAILARDCNVTGFWQNELGSVLNLNEIENYELRGQFLTAVEAAKGAAGSEGRARVVGIKNNGKEPTFSLSTAWAGGSITSWVGQCLMLDDGQQILKTTWLLRSPASSLLEDWKSTRIGQDTFRPVSGDILQGIRRTSVNL
BLASTp	>XP_043570489.1	>XP_043570489.1 avidin [Chiloscyllium plagiosum]	Chiloscyllium plagiosum	MERRIFAISLFLVAFFAPGILAGVCNMTGLWQNDLGSVLNLNEIENYKLKGKFLTAVEAAKGEAGSDRRARVIGIKNNGKEPTFSMSVAWAGGSITSWVGQCLMLEDGQQILRTTWLLRSPATNLLEDWKTTRIGQDTFHQINGDIPQGIHQKSVNL
BLASTp	>XP_015211417.1	>XP_015211417.1 PREDICTED: avidin-like isoform X2 [Lepisosteus oculatus]	Lepisosteus oculatus	MVSKLCVWQQRVTGTGCNMTGVWVSDLGSVLKLAVLEDSELRGLLTSSVETVKGAAGSMRQGNVQGILNRGPRPSFAFSVAWDGGSTSSWVGQCFVQEDGRRVLKTLWMLRSLALSSVDNWKSTRMGEDTFYSVPPDE
BLASTp	>XP_006635407.1	>XP_006635407.1 PREDICTED: avidin-like isoform X1 [Lepisosteus oculatus]	Lepisosteus oculatus	MALMISAALPVFFFSVWTLCVEGTGCNMTGVWVSDLGSVLKLAVLEDSELRGLLTSSVETVKGAAGSMRQGNVQGILNRGPRPSFAFSVAWDGGSTSSWVGQCFVQEDGRRVLKTLWMLRSLALSSVDNWKSTRMGEDTFYSVPPDE
BLASTp	>XP_041073212.1	>XP_041073212.1 avidin-related protein 1-like [Carcharodon carcharias]	Carcharodon carcharias	MERHIFAISLCLLAFSTPGILADGCNMTGFWRNELGSVFYLSEAEDLTLNGQYLTAVEAAREEAGPERQAQVIGIRNNGREPTFSMSTAWAGGSITSWVGQCLLLEGGQQVLKTTWLLRSLATSLQDDWKSTRIGQDTFRQTNGAILKGSHR
BLASTp	>XP_015211418.1	>XP_015211418.1 PREDICTED: avidin-like isoform X3 [Lepisosteus oculatus]	Lepisosteus oculatus	MTGVWVSDLGSVLKLAVLEDSELRGLLTSSVETVKGAAGSMRQGNVQGILNRGPRPSFAFSVAWDGGSTSSWVGQCFVQEDGRRVLKTLWMLRSLALSSVDNWKSTRMGEDTFYSVPPDE
BLASTp	>MBN3306348.1	>MBN3306348.1 AVR4 protein [Amia calva]	Amia calva	VCVQGAVCNVTGVWMSAMGSILKLAVSPDAELGGNYMTSVETMKGVAGNQRQSRLSGLLNRGAQPTFAFSVVWEGGSSSSWVGQCLVLGDGSQVLKTLWMLRSAAQGPEDDWKSTR
BLASTp	>XP_048467078.1	>XP_048467078.1 avidin [Rhincodon typus]	Rhincodon typus	MTLTNPCGCLSAIGVCPKSAIAPYVYLPLHVCAPCQCLPLVDSCPYCTCCLYPIISWPCFLSQARDCNVTGFWQNELGSVLNLNEIGNYKLKGQFLTAVEAAKGEAGSEGRARVIGIKNNGKEPTFSISTAWAGGSVTSWVGQCLMLDDGQQILKTTWLLRSPASSQLEDWKSTRIGQDTFRQVRGYILQGTRRKSVNL
BLASTp	>XP_038634019.1	>XP_038634019.1 avidin-related protein 1-like [Scyliorhinus canicula]	Scyliorhinus canicula	MERPISAFSLFLLAFLAPGILAGGCNMTGFWRNDLGSVFYLSEAQNFRLNGQYLTAVEAAREEAGPEKQAQVIGIRSNGKEPTFSMSTAWAGGSITSWVGQCLILEGGQQVLKTTWLLRSPATSIQEDWKATRIGQDTFHQTNEAILKVNHH
BLASTp	>GCB69875.1	>GCB69875.1 hypothetical protein [Scyliorhinus torazame]	Scyliorhinus torazame	VDCVLCCFPLKVSVVSAGGCNMTGFWRNDLGSVFYLSEARNFRLNGQYLTAVEAAREEAGPEKQAQVIGIRSNGKEPTFSMSTAWAGGSITSWVGQCLILEGGQQVLKTTWLLRSPATSLQEDWKATRIGQDTFHQTNEATLKVNHH
BLASTp	>XP_028675937.1	>XP_028675937.1 avidin [Erpetoichthys calabaricus]	Erpetoichthys calabaricus	MFRGITISLLLCWIPASAGQLCNLTGMWLNDLGSALQIYPSSTTDIQGSFTSVVKLGERGPGSPLKGRVSGVMSSGPLPTFGFSVSWEKGSTTSWVGQCFPLMDGHPGHQMLKTLWLLRSPAEASEDIWQSTRIGEDTFYKVPDTM
BLASTp	>XP_039595558.1	>XP_039595558.1 avidin [Polypterus senegalus]	Polypterus senegalus	MFRGIAISLILWWIPASAGQLCNLTGMWLNDLGSALQIYPSSTADIQGSFTSVVKLGERGPGSPLKGRVSGVMSSGPLPTFGFSVSWEKGTTTSWVGQCFPIMDGHPGHQMLKTLWLLRSPAEAPEDTWQSTRIGEDTFYKVPDTM
BLASTp	>XP_055510009.1	>XP_055510009.1 avidin [Leucoraja erinacea]	Leucoraja erinacea	MAAPSPCIVLFILALVVPGISAGRCNMTGTWWNVLGSTFYLSEAENSSLRGRYQTAVEAAAGEAGPDGLAPVIGIRHSGREPTFSMSTVWAGGSITSWVGQCLMQEDGNQVLKTMWLLRSPVASLEEDWKSTRVGQDTFYRIAKDVLSNDELQSLKP
BLASTp	>XP_032900334.1	>XP_032900334.1 avidin-related protein 4/5-like [Amblyraja radiata]	Amblyraja radiata	MAAPSPCIVLFILALVVPGISAGRCNMTGTWWNVLGSTFYLSEAENSSLRGRYQTAVEAAAGEAGPDGLAPVIGIRHSGRDPTFSMSTMWAGGSITSWVGQCLMQEDGNQVLKTMWLLRSPVASLEEDWKSTRVGQDTFYRIAKDVLSKDELQSLKP
BLASTp	>MBN3313352.1	>MBN3313352.1 L2GL2 protein [Atractosteus spatula]	Atractosteus spatula	MAGEVSGVSTVLDEARRVYRETFGGQEPTVAVCAPGRVNLIGEHTDYNQGFVLPMALPLVTVMVGSQTSDRSVSIVTVAEGADDPQRVDFELSSSNALTPGQPKWANYVKGVFQHYRAGPLCGLRAVIASSVPLGGGLSSSASLEVAVYTFLQQLCPDDGDDVAKALACQKAEHTHAGMPCGIMDQFISVLGREGHALLIDCRSLEATLVPLTDPKLVVLIANSNVRHSLTGSEYPSRRRQCEEAAAGLGKSSLREATLADLERAKGRLDGETYRRARHVIEEIERTAQAAAALRKGEYREFGRLMVESHNSLRDQYEVSCPELDQLVSAAMEVEGVYGSRMTGGGFGGCTVTLLEASAVDRVIQHLKERYTGTPTFDITTPSEGARTVEHGFPHQPSA…
BLASTp	>XP_042198489.1	>XP_042198489.1 avidin [Callorhinchus milii]	Callorhinchus milii	MVLPPALPSSVGPGLRGKDDRNSRASVTHGLQSSGGGRAARVAGHCRPTSDELPGLGLPPPGLGADPVPPVPPQAEGCNMTGLWRSGLGSAVHLAERGGGALRGRYMTAVEVQKGDAAPESDVMGVRNTGRNPTFSFSVAWAAGSTTSWVGQCFVQEDGQEVLKTMWLLRSSATSPQENWAAVRIGEDTFHRSPGNVVSEQLRAGA
BLASTp	>XP_051889253.1	>XP_051889253.1 avidin-like [Pristis pectinata]	Pristis pectinata	MGGVMVTPSWSRFSLQTAGSRPTDADRPVPVSWLGTALGRDKQQNCASAAAGGGQREREPLILRAAMEASGPAAPLILLALILPGISAGRCNMTGIWWNDLGSSFYLSEAENLTLSGRYRTAVEAAAGEAGADRQAPVVGIRHGGREPTFTMSTAWAGGSITSWVGQCLILEDGHQILKTMWLLRSPVASLQDDWKSTRIGQDTFHQTARDVLSKNRL
BLASTp	>KAI4899959.1	>KAI4899959.1 hypothetical protein NFI96_006268 [Prochilodus magdalenae]	Prochilodus magdalenae	MKPVVLWFCVFAVGTAQFFAWPDLTPHKAMHCNVTGKWRSELGSMLQLVSTGQEVRGVYRTAVETVRGASGQNQESKVLGLVGDGPQPTIAFSVLWVKGGLSLSHPPFLGGLGLSFSHPPSLEGGLGLSFSHPPSLEGGLGLSFSHPPSLP
BLASTp	>XP_006007099.1	>XP_006007099.1 PREDICTED: avidin-like [Latimeria chalumnae]	Latimeria chalumnae	MRGNIFYLTVVFAIFFLEKSSSRRVTKCNLLGTWKNELGSTLQVDQVGYSGRISGSYVTIVVDTKTQKKSNYTGSVAGLQQKTDEPTFGFIVKWSFVDSSTAWVGQCFQNQTGGEVLETIWLLRSPVTKQADNWKGTKVGSDFFYRIKEW
BLASTp	>XP_050961158.1	>XP_050961158.1 avidin-related protein 4/5-like [Labeo rohita]	Labeo rohita	MSIQKVECPDVSGKWRNELGSVMELKEDGTGKISGTYRTAAEFFMNQVSNEAGEAADIVGYINKHKDKETGITTTNITFCMAWKIEGSCSAFTGQIFPGGSGQPVIKTTWLLHSPVDVLQHNWASTRVGENTFHKM
BLASTp	>XP_056615957.1	>XP_056615957.1 avidin-related protein 4/5-like [Triplophysa dalaica]	Triplophysa dalaica	MESKSSKVSGKWKNELGSIMELKENGTGQISGTYTTAAEFKARNSPGETADLVGYINTAEAKKTTIAFCMAWKEGSCSAFSGQFFDGKGTGVIKTTWLLHSPVDCLQDNWEATRVGENTFNRIS
BLASTp	>KAK1162169.1	>KAK1162169.1 avidin-like [Acipenser oxyrinchus oxyrinchus]	Acipenser oxyrinchus oxyrinchus	MKNAILFTTFNLLFQVAFYNCNAHKCNLIGNWTNELGSNMTIDKPTPGTNFNGFYFTAVTVQNGTVIQKSLLYGAENVQHSDQPVFGFVVNWSFTESISDFVGQCFVDGEGVEKLETMWLLRAKADSSGDNWKATRVGSNLFFRPNK
BLASTp	>XP_050960631.1	>XP_050960631.1 avidin-related protein 4/5 [Labeo rohita]	Labeo rohita	MDQVRDVSGKWKNDLGSVMELKEDGTGKISGTYTTAAEFFMSNEPGEAADLVGYIKNHTDKEIGIPTTTITFCMAWKIEGSCSAFTGQIFPGENNEQPVIKTTWLLHSPVDGLQHNWASTRVGENTFYKIQTHQEDSQG
BLASTp	>XP_051901159.1	>XP_051901159.1 avidin-like [Pristis pectinata]	Pristis pectinata	MRGALLCLTLLYALGTASASGTIVAPNLAGCWTNQLGSTVSIEVAEDGTLRGTYTSQVSSTGDQVKGDLIGYQQMFNQPTFGFAVKWTTESVRGSVTVWTGQMFNTHGHQTLMTMWLLRNNTETIGNNWSATRTGQDVFRHCGVKCESTEGSGDLGSQWKCDSSVGA
BLASTp	>XP_051900882.1	>XP_051900882.1 avidin-like [Pristis pectinata]	Pristis pectinata	MQSKHLRLTLLLALGTFCASRPGPAPNLAGCWTNQLGSTVSIEVAEDGTLRGTYTSQVSSTGDQVKGDLIGYQQMFNQPTFGFAVKWTTESVRGSVTVWTGQMFNTHGHQTLMTMWLLRNNTETIGNNWSATRTGQDVFRHCGVKCESTEGSGDLGSQWKCDSSVGA
BLASTp	>XP_031654204.1	>XP_031654204.1 avidin-like [Oncorhynchus kisutch]	Oncorhynchus kisutch	MAEVTKIAHLSGVWKNELGSIMTLKFEPTNSALSGTYKSLVGEHPHDTKELNEPLVGFYNIKEPQMPTIAFCISWGNIGSCSAFTGQYFNENNQEVIKTTWILRSSEPSLGQDWEGTRVGTDIFLRVAK
BLASTp	>XP_050964058.1	>XP_050964058.1 avidin-like isoform X1 [Labeo rohita]	Labeo rohita	MEVRNTCLGNTLQYKVKSSIVSGKWKNELGSVVELMENENGQITGTYLTAVKSSSKESSYTKETADLVGYINTDKTKQTTCSAFTGQYFNENNQEVIKTTWILRSSEPSLGQDWEGTRVGTDIFLRVAK
BLASTp	>XP_050964059.1	>XP_050964059.1 avidin-like isoform X2 [Labeo rohita]	Labeo rohita	MEKVKSSIVSGKWKNELGSVVELMENENGQITGTYLTAVKSSSKESSYTKETADLVGYINTDKTKQTTTIVFCMAWKIEGSCSAFTGQIFQDDKDGGIGDVMKTTWILHSPVDGLHDNWEATCVGENTFYRCP
BLASTp	>XP_043918549.1	>XP_043918549.1 avidin-like [Protopterus annectens]	Protopterus annectens	MDSRILFGVQLIAAFICFCSCSLEKCHLSGKWENQHKSILTITNVKESTGTLMGNYVTIVSVKGNGTTANPESALYGVQDRGEQPTFAFTVDWSFAESKTAWVGQCFVDNKGRETLETVWVLRSKVDKQSDNWKATRVGMDTFKRVRNRPVDFTARVSAEDGTL
BLASTp	>XP_006013644.1	>XP_006013644.1 PREDICTED: avidin-like, partial [Latimeria chalumnae]	Latimeria chalumnae	NKSCFLKGHWMNELGSNLEIKQVTDCGQIFGSYVSKVGTSMHLQNYTGSVSGWQQMKEMPTFGIVVNWHKTDSTTAWVGQCFLNQSGGEVLETLWLLRSKATSQSDNWSKTLVGSDFFYRIK
BLASTp	>XP_031653000.1	>XP_031653000.1 avidin-like [Oncorhynchus kisutch]	Oncorhynchus kisutch	MAEVTKIAHLSGEWKNELGSIMTLKFEPTNSALSGTYKSLVGEHPHDTKELNEPLVGFYNIKEPQMPTIAFCISWGNIGSCSAFTGQYFNENNQEVIKTTWILRSSEPSLGQDWEGTRVGTDIFLRVAK
BLASTp	>MBN3305764.1	>MBN3305764.1 AVID protein [Amia calva]	Amia calva	MRTITVLFSLLCLYQISTSDGKQQKCDLRGQWRNELGSNMTVESMNNAGFFRGSYMTAVTTQNEMVVKVSPLSGFLNINGKSTVFGFLVKWSFVESVTSWVGQCFVDSNGVEHLETMWLLRGKAQSAGDDWAQTRVGKNVFHRIQ
BLASTp	>XP_041035791.1	>XP_041035791.1 avidin-like [Carcharodon carcharias]	Carcharodon carcharias	MTGRLMYLALMLSLCIISASYAELATSLSGCWKNELGSTMKIDVNEAGHIRGTYVSQVSMSKKPAEGVVVGYQQDLTQPTFGFIVKWIKAATSVSVWAGQYFKVGDEAKLITIWLLRASCLDQGENWNATRVGMDVFSRNDTACKLTNLRSESGEMKQEVSSDGEFSGSYHA
BLASTp	>XP_034784183.2	>XP_034784183.2 avidin-like [Acipenser ruthenus]	Acipenser ruthenus	MKNMILFLTLILLFQVAFYNCHEQKCDLTGKWVNELGSNMTISKTDDKGHIFGSYFITLTANNGVEIKESPLSGIKDDSHQPIFGFLVKWTFSESITNFVGQCFVDKNGVERLETMWLLRTKADSSGANWEKTRVGSNLFHRLAIKK
BLASTp	>XP_029598569.1	>XP_029598569.1 avidin-related protein 4/5-like [Salmo trutta]	Salmo trutta	MAKVTKITDLSGDWKNELGSLMTLKFEPNSSAFSGTYRSYVGEVHPNVTKELYEPLVGFYNNLKEPQMPTIAFCISWGSVGSCTAFTGQYFNDNGKEVIKSTWILRSSEPSLVDDWEGTRVGTNTFCRVAK
BLASTp	>KAI4899960.1	>KAI4899960.1 hypothetical protein NFI96_006269 [Prochilodus magdalenae]	Prochilodus magdalenae	MKECSWFHLPRVVFSAGSCSSWVGQCFLLPAGGQVLKTLWMLRSAAESSFDNWESTRLGEDQFIFVGNVEEQACSSIMGGLEITSALMEPPPVPEWSVIRLIVVLIVFKDSNVRAGDQRTPSSGEDENDPDGKRLMVQVQSGQLSIR
BLASTp	>XP_016116984.1	>XP_016116984.1 PREDICTED: avidin-like [Sinocyclocheilus grahami]	Sinocyclocheilus grahami	MEKVVSSIVSGKWKNELGSVMEMKEKENGQIIGTYLTAVTSKESSHTEETADLVGYINTDQTKQTTTIAFCMAWKIEGSCSAFTGQIFQENKDGSIEDVIKTTWILHSPVDGLQDNWEATCVGENTFHRCP
BLASTp	>XP_029484672.1	>XP_029484672.1 avidin-related protein 4/5-like isoform X2 [Oncorhynchus nerka]	Oncorhynchus nerka	MAEVTKIEHLSGEWENELGSIMTLKFEPTNSALSGTYKSNVGEHPHVTKELNEPLVGFYNIKEPQMPTIAFCISWGIIGSCSAFTGQYFNENNQEMIKTTWILRSSEPSRVQDWEATRVGTDIFFRVAK
BLASTp	>XP_058846106.1	>XP_058846106.1 avidin-like isoform X1 [Acipenser ruthenus]	Acipenser ruthenus	MKNMIIFSTLILLFQVALYNCNAEKCDLKGKWKNELGSNMTISVIDKNGYFSGSYLTAVTTQKKVEIKKSPISGVMVPSSQPIFAFHVNWTFSDSITAFTGQCFVDSSGERLETMWLLKAIAGSSDDNWASTRVGSNVFRRLI
BLASTp	>XP_035604580.1	>XP_035604580.1 avidin-related protein 4/5-like [Oncorhynchus keta]	Oncorhynchus keta	MAEVTKIAHLSGEWENELGSIMTLTFEPTNSALSGTYKSNVGEHPHVTKELNEPLVGFYNIKEPQMPTIAFCISWGIIGSCSAFTGQYFNENNQEMIKTTWILRSSEPSRVQDWEATRVGTDIFFRVAK
BLASTp	>XP_033895869.3	>XP_033895869.3 avidin isoform X1 [Acipenser ruthenus]	Acipenser ruthenus	MKNMIIFSTLILLFQVALYNCNAEKCDLKGKWKNELGSNMTISVIDKNGYFSGSYLTAVTTQKKVEIKKSPISGVMVPSSQPIFAFHVNWTFSDSITAFTGQCFVDSSGERLETMWLLKATAGSSDDNWASTRVGSNVFRRLI
BLASTp	>XP_058846108.1	>XP_058846108.1 avidin-like [Acipenser ruthenus]	Acipenser ruthenus	MKNMIIFSTLILLFQVALYNCNAEKCDLKGKWKNELGSNMTISDTDKNGYFIGSYLTAVTTHTDVEIKKSPISGVILPSSQPIFAFHVKWTFSDSITTFTGQCFVDSSGERLETMWLLKATARSSDDNWASTRVGSNVFRRLI
BLASTp	>XP_029598714.1	>XP_029598714.1 avidin-related protein 4/5-like isoform X1 [Salmo trutta]	Salmo trutta	MAKVTKITDLSGDWKNELGSLMTLKFEPNSSAFSGTYRSYVGEVHPNVTKELYEPLVGFYNNLKEPQMPTIAFCISWGSVGSCTAFTGQYFNNNGKEVIKSTWILRFSEPSLVDDWVGTKVGTDTFCRVAK
BLASTp	>KAK1168647.1	>KAK1168647.1 avidin [Acipenser oxyrinchus oxyrinchus]	Acipenser oxyrinchus oxyrinchus	MKNMIIFSTFILLFQVALYNCNAEKCDLKGKWKNELGSNMTISETDKNGYFLGSYLTAVTTHTNVEIKKSPISGVMVHSSQPIFAFHVKWTFSDSITTFTGQCFVDSSGERLETMWLLKATARSSDDNWASTRVGSNVFRRLI
BLASTp	>MBN3305763.1	>MBN3305763.1 AVID protein [Amia calva]	Amia calva	MRAGLVLLCVLCLYQSCTSQLLGRKCYLLGLWKNELGSNLSVTALKNGFFEGVYYTAVTSQENLVSKESPVSGWEQWNKDTLQPVFGFLVKWSFVESVTSFVGQCFMEKDGTERLETMWLMRGQAATAAEDWKQTWVGKNVFHRVTGGPSAKRTL
BLASTp	>XP_043918302.1	>XP_043918302.1 avidin-related protein 4/5-like isoform X1 [Protopterus annectens]	Protopterus annectens	MLCREGHCRKLKTLRTVPKETFCGQEENGKDHIKVSTSTTGDNIAPNMQTMAPSLAGIWKNELGSILSIDEHDGNLFEGTYLTAVKSEETEDDIKLSDIVGFQQQDNSFTFGFTVRWSFSDSVTVFTGQYFPDSENGEILETMWLIRSNVDNHSKDWEATTVGKNTFVRWSLDKCSPEIVEMFTKRKN
BLASTp	>XP_041120375.1	>XP_041120375.1 avidin-like [Polyodon spathula]	Polyodon spathula	MKNIILFSTLVLLFQVALYTCKAQKCDLKGKWKNELGSTMTISSGQNDGNFTGSYLTKVTTENNVEIKTSPISGVVHNSSEPIFAFLVKWSFSDSITSFIGQCFDDDKGDRLETMWLLRAKASSSENWAATRVGSNVFRRLT
BLASTp	>XP_041118791.1	>XP_041118791.1 avidin-like [Polyodon spathula]	Polyodon spathula	MKNIILFSTLVLLFQVALYTCQTQKCNLKGKWKNQLGSTMNISKGQNNGNFTGSYLTKVTREKNVEIKISPISGVVHNSSEPIFAFLVKWSFSDSITSFIGQCFDDDKGERLETIWLLRAKASSSENWAATRVGSDVFRRLT
BLASTp	>XP_041118799.1	>XP_041118799.1 avidin-like [Polyodon spathula]	Polyodon spathula	MKNIILFSTLVLLFQVALYTCQTQKCNLKGKWKNQLGSTMNISKGQNDGYFTGSYLTTVTREKNVEIKISPISGVVHNSSEPIFAFLVKWSFSDSITSFIGQCFDDDKGERLETMWLLRAKASSSENWAATRVGSDVFRRLT
BLASTp	>KAK1161934.1	>KAK1161934.1 avidin-like [Acipenser oxyrinchus oxyrinchus]	Acipenser oxyrinchus oxyrinchus	MKNMILFLTLILLFQVAFYNCHEQKCDLTGKWVNELGSNMTISKTDNKGHIFGSYFITVTANNGVEIKESPLAGIKDDSHQPIFGFLVKWTFSESITNFVGQCFVDKNGVERLETMWLLRTKADSSGANWEKTR
BLASTp	>MBN3326462.1	>MBN3326462.1 AVID protein [Atractosteus spatula]	Atractosteus spatula	MCSSNTRLGTVLLSLTLISWIRGYECLVNSKCNLQGQWKNELGSNMTLSAPDTNGFFTGTYHTAVTANKTLVIKQSPLTGNLNMFSAKTQRRVFGFLVKWTFSDSVTSFVGQCFVQKDGSERLQTTWLLRGSAATEVDNWSKTRVGTNVFTRLN
BLASTp	>XP_041078155.1	>XP_041078155.1 avidin-like [Polyodon spathula]	Polyodon spathula	MKNMILFSTLILLFQVAFYICHAQKCDLTGSWVNELGSNMTISTTDNKGHIFGSFFTAVTANSGVKIKESPLSGFKDDSHQPIFGFLVKFTFSDSITNFVGQCFVDKNGVEHLETMWLLRSKADSSGDNWQKTSIGSNQFRRLTEKK
BLASTp	>MBN3318096.1	>MBN3318096.1 AVID protein [Atractosteus spatula]	Atractosteus spatula	QCSLEGSWKNELGSNMTVKAVDGSGLFMGSYFTAVSTQQGARIKESALSGQVQPKHPVFGFLVKWSFVESVTSWVGQCFVSQTGEERLETIWLLRGKAKTEGDDWSQTR
BLASTp	>XP_015201688.1	>XP_015201688.1 PREDICTED: avidin-like [Lepisosteus oculatus]	Lepisosteus oculatus	MSSSNTRLGTVLLSLTLISWIAGAECFVIKKCNLQGQWKNELGSNMTLGAPDRNGFFTGTYLTAVTANKTLVIKQSPLTGNLNMFTANAQQRVFGFLVNWTFSDSVTSFVGQCFVQKDGTERLQTTWLLRGLAATEEDNWSQTRVGTNVFTRLW
BLASTp	>XP_015201689.1	>XP_015201689.1 PREDICTED: avidin-like [Lepisosteus oculatus]	Lepisosteus oculatus	MSSSNTRLGTVLLSLTLISWIGGYECLVNSKCNLEGKWKNELGSIMTLSPLDKNGFFTGTYHTTVTANSNLVTKESPLMGNLNVFTADTQQRVFGFLVNWTFSNSVTSFVGQCFVQKDGTERLQTTWLLRGSAATEEDNWSQTRVGTNVFTRLN
BLASTp	>XP_043918303.1	>XP_043918303.1 avidin-related protein 4/5-like isoform X2 [Protopterus annectens]	Protopterus annectens	MLCREGHCRKLKTLRTVPKETFCGQEENGKDHIKVSTSTTGDNIAPNMTMAPSLAGIWKNELGSILSIDEHDGNLFEGTYLTAVKSEETEDDIKLSDIVGFQQQDNSFTFGFTVRWSFSDSVTVFTGQYFPDSENGEILETMWLIRSNVDNHSKDWEATTVGKNTFVRWSLDKCSPEIVEMFTKRKN
BLASTp	>XP_058630139.1	>XP_058630139.1 avidin-like [Onychostoma macrolepis]	Onychostoma macrolepis	MEKVGSSIVSGKWKNELGSVMELMENENCQITGTYLTAVTSKESSHTEETADLVGYINTDETKQTTTIAFCMAWKIEGSCSAFTGQIFQDTKDGSIKDVMKTTWILHSPVDGLHDNWEATWLDV
BLASTp	>MBN3305765.1	>MBN3305765.1 AVID protein [Amia calva]	Amia calva	VYVCVSLQCNLRGQWRNELGSNMTVESMNNAGFFRGSYMTAVTTQKGPVVKVSPLSGFLNINGKSTVFGFLVNWSFVESVTSWVGQCFVDSNDVEHLETMWLLRGNAESAGDDWAQTR
BLASTp	>KAK1168648.1	>KAK1168648.1 avidin [Acipenser oxyrinchus oxyrinchus]	Acipenser oxyrinchus oxyrinchus	MKNMILFSTLILLFQVALYNCNAEKCDLKGKWKNELGSNMTISETDKNGYFLGSYLTAVTTHTNVEIKKSPISGVILPSSQPIFAFHVKWTFSDSITTFTGQCFVDSSGERLETMWLLKATARSSDDNWASTR
BLASTp	>XP_029598715.1	>XP_029598715.1 avidin-related protein 4/5-like isoform X2 [Salmo trutta]	Salmo trutta	MAKVTKITDLSGDWKNELGSLMTLKFEPNSSAFSGTYRSYVGEVHPNVTKELYEPLVGFYNNLKEPQMPTIAFCISWGSVGSCTAFTGQYFNNNGKEVIKSTWILRFSEPSLVDDWVGTK
BLASTp	>XP_029598716.1	>XP_029598716.1 avidin-related protein 4/5-like isoform X3 [Salmo trutta]	Salmo trutta	MAKVTKITDLSGDWKNELGSLMTLKFEPNSSAFSGTYRSYVGEVHPNVTKELYEPLVGFYNNLKEPQMPTIAFCISWGSVGSCTAFTGQYFNNNGKEVIKSTWILRFSEPSLVDDWSWN
BLASTp	>XP_041037893.1	>XP_041037893.1 avidin-related protein 4/5-like [Carcharodon carcharias]	Carcharodon carcharias	MQRIVWCLALTLLSTVSTNEDLDHQFSGCWHNQLSSFLNIVVHIDGGITGSYQSSVSETGLQANGSLCGYHQGPQHPTFGFVVKWTSPNTKDSISVWTGQFFKGPEGEILETVWLFRSSVDKERNNWDATKVGQDYFFRYVGTCPV
BLASTp	>MBN3315112.1	>MBN3315112.1 AVID protein [Atractosteus spatula]	Atractosteus spatula	MSSSNTRLGTVLLSLTLISWIAGAECFVIKKCNLQGQWKNELGSNMTLSAPDRNGFFTGTYLTAVTANKTLVIKQSPLTGNLNMFTANAQQRVFGFLVNWTFSDSVTSFVGQCFVQKDGTERLQTTWLLRGSAATEADNWSQTRRVHCVFILGQVAHCNAQYSSSHHALGHQCPGRAGRGVDPFRPKGIFSYDSDSCSIQSLHTASMATF
BLASTp	>XP_015211068.1	>XP_015211068.1 PREDICTED: avidin-like [Lepisosteus oculatus]	Lepisosteus oculatus	MTVKAVDGSGLFTGSYFTAVSTQQGAHIKESALSGQVQLKHPVFGFLVKWSFVESVTSWVGQCFVSQTGEERLETTWLLRGKAKTEGDDWSQTRVGKDVFTRLP
BLASTp	>XP_038643460.1	>XP_038643460.1 avidin-like [Scyliorhinus canicula]	Scyliorhinus canicula	MQAGMLRLAARRSLSTISGVSTAGLKASLAGYWTNKLGSHMRITVNDSGFITGRYKSKVSASGEVARGDIVGYQQDITQPTFGFVVKWATAPADSVTVWAGQYYNGGGKEQLKTMWLLREHDPAANDNWDATLVGMDVFTRAVPAECEDLDDRSEL
BLASTp	>ROL08907.1	>ROL08907.1 Avidin [Anabarilius grahami]	Anabarilius grahami	MELEEKESGQITGIYTTPVTTQGQEKETTKLVGYINTDQNEQTTTIAFCMAWKKEGSCSAFSGQIFKDDHGADVMKTTWLLHSAEKLGENWKGTRAFSGQIFKDDHGADVMKTTWLLHSAESLGENWKGTR
BLASTp	>XP_043538978.1	>XP_043538978.1 avidin-like [Chiloscyllium plagiosum]	Chiloscyllium plagiosum	MDIKLLQLALAISLFVSSSSCVELVTSLSGCWVNELHSTMQIGVSDSGLITGSYVSNVSGSTQPAKGNVTGYQQSLSNPTFGFVVKWITAPGSVSVWTGQYFVINEKETLMTMWLLRRSVSTSEDNWGATWTGMDVFHRNDKACKHDDGGTVSPDAGSGTGPKEFESLVRIP
BLASTp	>XP_031437554.1	>XP_031437554.1 avidin-related protein 3-like [Clupea harengus]	Clupea harengus	MAKTLVGLWTNGDCTEVNIEEPEPGKLSGWYKIAVGTPREASVPMTGLVNHTKTGCPSFSFCVSMGEIGGDTCNAVVGQYFNHDGEEVLKTIWLMRAAVDDHSNNWGATRVGENTFKRKIE
BLASTp	>XP_029484670.1	>XP_029484670.1 avidin-related protein 4/5-like isoform X1 [Oncorhynchus nerka]	Oncorhynchus nerka	MAEVTKIEHLSGEWENELGSIMTLKFEPTNSALSGTYKSNVGEHPHVTKELNEPLVGFYNIKEPQMPTIAFCISWGIIGSCSAFTGQYFNENNQEMIKTTWILRSSEPSRVQDWEATSHSPGTHTPSLSARRQCVVIHWICLSTPINPPPLPAPPPGTIYLHVLID
BLASTp	>XP_058846107.1	>XP_058846107.1 avidin-like isoform X2 [Acipenser ruthenus]	Acipenser ruthenus	MTISVIDKNGYFSGSYLTAVTTQKKVEIKKSPISGVMVPSSQPIFAFHVNWTFSDSITAFTGQCFVDSSGERLETMWLLKAIAGSSDDNWASTRVGSNVFRRLI
BLASTp	>XP_038643406.1	>XP_038643406.1 avidin-like [Scyliorhinus canicula]	Scyliorhinus canicula	MQAGMLRLATLLSVCAIVGVSTAGLDMALAGCWTNELGSIVWINVMDAGGFEGSYTSKASVSGEVSRGDIVGYQQDITQPTFGFVVKWATAPADSVTVWAGQYYNGGGKEQLNTMWLLRLNRQDPKDNWGATLAGMDVFTRVDPAVCQVTDDRSEL
BLASTp	>XP_058846109.1	>XP_058846109.1 avidin isoform X2 [Acipenser ruthenus]	Acipenser ruthenus	MTISVIDKNGYFSGSYLTAVTTQKKVEIKKSPISGVMVPSSQPIFAFHVNWTFSDSITAFTGQCFVDSSGERLETMWLLKATAGSSDDNWASTRVGSNVFRRLI
BLASTp	>XP_048380958.1	>XP_048380958.1 avidin-like [Stegostoma tigrinum]	Stegostoma tigrinum	MDVRLLPLALAILLSASGSSSAELKMMLSGCWVNDLNSTMLINVTNSGLISGLYVSHVSTSGATVKGIITGYQHVRGVSTFGIVVKWTTGSITVWAGQYFQTNEHEILNTMWLLRLSAPNPAENWKATWTGTDVFHRDSEACVNIHSDSIAQGSGSGASSDNSDPY
BLASTp	>XP_043926714.1	>XP_043926714.1 avidin-like [Protopterus annectens]	Protopterus annectens	MKAGKWSLRESRKVQHSEIFLAWETNIQSRMFPEELFLLGLCILTGTWMNDYHCNVTIGKVDADSIFRGNFYIPVPGSRGVESKGYPLIGIQNLGASPTFAFVVNVAPTNSVSGLVGQCFINKTTGKEILKTKWILRTSAADISDDWKQTMVFLSIVTVLKESRKDENT
BLASTp	>MBN3286910.1	>MBN3286910.1 AVID protein [Polyodon spathula]	Polyodon spathula	MTISTTDNKGHIFGSFFTAVTANSGVKIKESPLSGFKDDSHQPIFGFLVKFTFSDSITNFVGQCFVDKNGVEHLETMWLLRSKADSSGDNWQKTR
BLASTp	>XP_041100230.1	>XP_041100230.1 avidin-like, partial [Polyodon spathula]	Polyodon spathula	MSVQVSFSVMKNMILFSTLVLLFRLASYTCKAQKCNLEGKWINDLGSNMIIYKRNNKGIFFGSYFTAVTTEKNVKITPSPISGVVHNSSEPVFAFLVKWSFSDSITSFTGQCFDGKGERLETMWLRRAKAKSSKDNWVAT
BLASTp	>XP_041951556.1	>XP_041951556.1 avidin-related protein 4/5-like isoform X1 [Alosa sapidissima]	Alosa sapidissima	MLETELGSLRPRGAFYTTQHTQIRQKMAKSLVGLWTNGDCTEMDIAEPEKGHLTGWYKIAVGTPREASVPLKGLVNHTKADSPCFSFCVSMGEIGGDSCNAVVGQYFNHNGEEALKTLWLMRAGVDSHEDNWGATRVGENTFKRKTA
BLASTp	>RXM30645.1	>RXM30645.1 Adhesion G protein-coupled receptor G3 [Acipenser ruthenus]	Acipenser ruthenus	MTISKTDDKGHIFGSYFITLTANNGVEIKESPLSGIKDDSHQPIFGFLVKWTFSESITNFVGQCFVDKNGVERLETMWLLRTKADSSGANWEKTRSVKNIIEDTEGFNGPTKEIISKGMKGLVMKYNEHNFTDIHLALPSLGATKKDTDTIMVKISNEALQKAIGRNGSGQAGVVMFNESIFPNPNNVTLSDSTLKALSYISYIGCGVSLFFLGVTLFMYIMLRKKKSDHSTTIHQSLSSALFLLNLTFLLNEWLASYNNDGLCQFIAALMHYSLLCTFTWFGIEAFHLYLLMIKVFNTYIKHYRMKLSLAGWGIPAVAVIVCLSLKKYGNYKIYTEKGSVSICWLTDPAVLYVTIAYYALLFLCSMVIFSVVAVKIVQLGKSGSGHLEKGSTRRNVCT…
BLASTp	>XP_041951557.1	>XP_041951557.1 avidin-related protein 4/5-like isoform X2 [Alosa sapidissima]	Alosa sapidissima	MDIAEPEKGHLTGWYKIAVGTPREASVPLKGLVNHTKADSPCFSFCVSMGEIGGDSCNAVVGQYFNHNGEEALKTLWLMRAGVDSHEDNWGATRVGENTFKRKTA
BLASTp	>XP_059395124.1	>XP_059395124.1 avidin [Carassius carassius]	Carassius carassius	MTHFVPQFWTKMSSLMWYSIFVTLITSQTLSANEFSTLDMKVTSCNITGVWRNGLGSTLHVKAEGSEVRGVYQTAVESTRGAAGLHRTARIIGIVGNGTQPAVSFSVLWEKGSCSAWLGQCFILHDGEQVLKTFWMLRSVADDLAGDWGSTRLGEDVFFKT
tBLASTn	>XM_034928292.2	>XM_034928292.2:124-501 PREDICTED: Acipenser ruthenus avidin-like (LOC117424084), transcript variant X1, mRNA	Acipenser ruthenus	NCHEQKCDLTGKWVNELGSNMTISKTDDKGHIFGSYFITLTANNGVEIKESPLSGIKDDSHQPIFGFLVKWTFSESITNFVGQCFVDKNGVERLETMWLLRTKADSSGANWEKTRVGSNLFHRLAI
tBLASTn	>XR_004547855.2	>XR_004547855.2:153-512 PREDICTED: Acipenser ruthenus avidin-like (LOC117424084), transcript variant X2, misc_RNA	Acipenser ruthenus	CDLTGKWVNELGSNMTISKTDDKGHIFGSYFITLTANNGVEIKESPLSGIKDDSHQPIFGFLVKWTFSESITNFVGQCFVDKNGVERLETMWLLRTKADSSGANWEKTRVGSNLFHRLAI
tBLASTn	>XM_058990123.1	>XM_058990123.1:260-619 PREDICTED: Acipenser ruthenus avidin-like (LOC131697961), transcript variant X1, mRNA	Acipenser ruthenus	NCNAEKCDLKGKWKNELGSNMTISVIDKNGYFSGSYLTAVTTQKKVEIKKSPISGVMVPSSQPIFAFHVNWTFSDSITAFTGQCFVDSSGERLETMWLLKAIAGSSDDNWASTRVGSNVF
tBLASTn	>XM_034039978.3	>XM_034039978.3:336-695 PREDICTED: Acipenser ruthenus avidin (LOC117423785), transcript variant X1, mRNA	Acipenser ruthenus	NCNAEKCDLKGKWKNELGSNMTISVIDKNGYFSGSYLTAVTTQKKVEIKKSPISGVMVPSSQPIFAFHVNWTFSDSITAFTGQCFVDSSGERLETMWLLKATAGSSDDNWASTRVGSNVF
tBLASTn	>XM_058990124.1	>XM_058990124.1:301-642 PREDICTED: Acipenser ruthenus avidin-like (LOC131697961), transcript variant X2, mRNA	Acipenser ruthenus	CDLKGKWKNELGSNMTISVIDKNGYFSGSYLTAVTTQKKVEIKKSPISGVMVPSSQPIFAFHVNWTFSDSITAFTGQCFVDSSGERLETMWLLKAIAGSSDDNWASTRVGSNVF
tBLASTn	>XM_058990125.1	>XM_058990125.1:113-472 PREDICTED: Acipenser ruthenus avidin-like (LOC131697962), mRNA	Acipenser ruthenus	NCNAEKCDLKGKWKNELGSNMTISDTDKNGYFIGSYLTAVTTHTDVEIKKSPISGVILPSSQPIFAFHVKWTFSDSITTFTGQCFVDSSGERLETMWLLKATARSSDDNWASTRVGSNVF
tBLASTn	>XM_058990126.1	>XM_058990126.1:378-719 PREDICTED: Acipenser ruthenus avidin (LOC117423785), transcript variant X2, mRNA	Acipenser ruthenus	CDLKGKWKNELGSNMTISVIDKNGYFSGSYLTAVTTQKKVEIKKSPISGVMVPSSQPIFAFHVNWTFSDSITAFTGQCFVDSSGERLETMWLLKATAGSSDDNWASTRVGSNVF
tBLASTn	>XM_048237694.1	>XM_048237694.1:124-477 PREDICTED: Alosa alosa avidin-like (LOC125291124), mRNA	Alosa alosa	KASYCNVTGVWRNDLGSLLQLHAVGSVMKGVYVTAVESSIGAAGFHGQAGLTGFVSEGAQPTVTFSVLWEKGSCTSWVGQCFTLPNGERVLKTHWMLRSVANSPKENWMSTRFGEDHF
tBLASTn	>XM_048250953.1	>XM_048250953.1:114-449 PREDICTED: Alosa alosa avidin-related protein 4/5-like (LOC125299617), mRNA	Alosa alosa	LVGLWTNGDCTEMDIAEPEKGHLTGWYKIAVGTPREASVPLKGLVNHTKADSPCFSFCVSMGEIGGDSCNAVVGQYFNHNGEEALKTLWLMRAGVDSHEDNWGATRVGENTF
tBLASTn	>XM_042092714.1	>XM_042092714.1:156-509 PREDICTED: Alosa sapidissima avidin-like (LOC121709393), mRNA	Alosa sapidissima	KASYCNVTGVWRNDLGSLLQLHAVGSVMKGVYVTAVESSIGAAGFHGQAGLTGFVSKGAQPTVTFSVLWEKGSCTSWVGQCFTLPNGERVLKTHWMLRSVANSPKENWMSTRFGEDHF
tBLASTn	>XM_042095623.1	>XM_042095623.1:76-411 PREDICTED: Alosa sapidissima avidin-related protein 4/5-like (LOC121711782), transcript variant X2, mRNA	Alosa sapidissima	LVGLWTNGDCTEMDIAEPEKGHLTGWYKIAVGTPREASVPLKGLVNHTKADSPCFSFCVSMGEIGGDSCNAVVGQYFNHNGEEALKTLWLMRAGVDSHEDNWGATRVGENTF
tBLASTn	>XM_042095622.1	>XM_042095622.1:114-449 PREDICTED: Alosa sapidissima avidin-related protein 4/5-like (LOC121711782), transcript variant X1, mRNA	Alosa sapidissima	LVGLWTNGDCTEMDIAEPEKGHLTGWYKIAVGTPREASVPLKGLVNHTKADSPCFSFCVSMGEIGGDSCNAVVGQYFNHNGEEALKTLWLMRAGVDSHEDNWGATRVGENTF
tBLASTn	>XM_033044443.1	>XM_033044443.1:281-652 PREDICTED: Amblyraja radiata avidin-related protein 4/5-like (LOC116988029), mRNA	Amblyraja radiata	PGISAGRCNMTGTWWNVLGSTFYLSEAENSSLRGRYQTAVEAAAGEAGPDGLAPVIGIRHSGRDPTFSMSTMWAGGSITSWVGQCLMQEDGNQVLKTMWLLRSPVASLEEDWKSTRVGQDTFYR
tBLASTn	>OX637369.1	>OX637369.1:24363097-24363321 Argentina silus genome assembly, chromosome: 2	Argentina silus	QAACCNVTGLWRNDLGSVLYIQAVGSELKGSFQSGVELMSGATGPAKLGKLLGVVSSPGPLTSIAFSVLWEAGSCSSWVGQCFPLPDGKRVLKTLWMLRSVAPSPADNWKSTR
tBLASTn	>XM_007233814.4	>XM_007233814.4:104-478 PREDICTED: Astyanax mexicanus avidin (avd), transcript variant X2, mRNA	Astyanax mexicanus	PLAKGTHCNVTGQWKNELGSTLQLTSNGPELRGVYHTAVETECGASGQNREARVVGVISEGPQPTVAFSVQWLKGSCSVWVGQCFLLPGGGQVLKTLWMLRSAAESTAGNWGSTRLGEDQFVFVG
tBLASTn	>XM_007233813.3	>XM_007233813.3:103-480 PREDICTED: Astyanax mexicanus avidin (avd), transcript variant X1, mRNA	Astyanax mexicanus	PLAKQGTHCNVTGQWKNELGSTLQLTSNGPELRGVYHTAVETECGASGQNREARVVGVISEGPQPTVAFSVQWLKGSCSVWVGQCFLLPGGGQVLKTLWMLRSAAESTAGNWGSTRLGEDQFVFVG
tBLASTn	>OX344791.1	>OX344791.1:c9862480-9862262 Barbatula barbatula genome assembly, chromosome: 24	Barbatula barbatula	NACNVTGAWRNELGSTLRVKVEGSRVTGVYQTAVESTRGAAGRERTAKIIGVVGEGPQPTVSFAVMWEKGSCSAWVGQCFVLPDGVRVLKTFWLLRSVADNFSADWGSTR
tBLASTn	>OW387163.1	>OW387163.1:13500392-13500607 Barbus barbus genome assembly, chromosome: 47	Barbus barbus	KVSSCNITGVWRNELGSTLRVKAEGSEVKGVYQTAVESTRGAAGLHRTARIIGIVGNGTQPAVSFSVLWEKGSCSAWVGQCFILRDGAQVLKTFWMLRSVADNLAGDWGSTRRLGEDLFFKT
tBLASTn	>OW387161.1	>OW387161.1:14643123-14643290 Barbus barbus genome assembly, chromosome: 45	Barbus barbus	LRVKAEGSEVRGVYQTAVESTHGAAGSHRTARIIGIVGNGTQPAVSFSVLWEKGSCSAWVGQCFILRDGAQVLKTFWMLHSVADNLAGDWGSTRRLGEDLFFKTIQN
tBLASTn	>OX465218.1	>OX465218.1:c20443277-20443053 Borostomias antarcticus genome assembly, chromosome: 15	Borostomias antarcticus	QVLCCNVTGLWRNQLGSVLRIQADGSELRGDYLTAVETEPGATGPFQLGKLIGVVSNQGLQTSVAFSVLWETGSCSSWVGQCFSLPDGKRVLKTLWMLRSVAQSLTDNWKNTR
tBLASTn	>XM_042342555.1	>XM_042342555.1:217-579 PREDICTED: Callorhinchus milii avidin (avd), mRNA	Callorhinchus milii	PQAEGCNMTGLWRSGLGSAVHLAERGGGALRGRYMTAVEVQKGDAAPESDVMGVRNTGRNPTFSFSVAWAAGSTTSWVGQCFVQEDGQEVLKTMWLLRSSATSPQENWAAVRIGEDTFHRS
tBLASTn	>JX063280.1	>JX063280.1:800-1168 Callorhinchus milii clone P04B14.Testis.t16 mRNA sequence	Callorhinchus milii	PTARAEGCNMTGLWRSGLGSAVHLAERGGGALRGRYMTAVEVQKGDAAPESDVMGVRNTGRNPTFSFSVAWAAGSTTSWVGQCFVQEDGQEVLKTMWLLRSSATSPQENWAAVRIGEDTFHRS
tBLASTn	>XM_026274640.1	>XM_026274640.1:123-521 PREDICTED: Carassius auratus avidin-like (LOC113110458), mRNA	Carassius auratus	NEFSTLDMKVTSCNITGVWRNELGSTLHMKAEGSEVRGVYQTAVESTSGAAGLHRTARIIGIVGNGTQPAVSFSVLWEKGSCSAWLGQCFILHDGEQVLKTFWMLRSVADDLAGDWGSTRLGEDVFFKTISN
tBLASTn	>OY720512.1	>OY720512.1:c11005189-11004974 Carassius carassius genome assembly, chromosome: 45	Carassius carassius	KVTSCNITGVWRNGLGSTLHVKAEGSEVRGVYQTAVESTRGAAGLHRTARIIGIVGNGTQPAVSFSVLWEKGSCSAWLGQCFILHDGEQVLKTFWMLRSVADDLAGDWGSTRLGEDVFFKTISN
tBLASTn	>OY720516.1	>OY720516.1:c8042179-8041994 Carassius carassius genome assembly, chromosome: 49	Carassius carassius	SPRVSSCSITGFWRNELGSTPRVMAEGSEVKGVERALFSKKIFFFGPAVSFSVLWEKGSCSAWVSQCFILFDGALKTFWLLRSVADNLIGGWVSTRRLEEDLFFKTISD
tBLASTn	>XM_052566534.1	>XM_052566534.1:141-539 PREDICTED: Carassius gibelio avidin (avd), mRNA	Carassius gibelio	NEFSTLDMKVTSCNITGVWRNELGSTLHMKAEGSEVRGVYQTAVESTSGAAGLHRTARIFGIVGNGTQPAVSFSVLWEKGSCSAWLGQCFILHDGEQVLKTFWMLRSVADDLAGDWGSTRLGEDVFFKTISN
tBLASTn	>XM_041217278.1	>XM_041217278.1:139-519 PREDICTED: Carcharodon carcharias avidin-related protein 1-like (LOC121293864), mRNA	Carcharodon carcharias	STPGILADGCNMTGFWRNELGSVFYLSEAEDLTLNGQYLTAVEAAREEAGPERQAQVIGIRNNGREPTFSMSTAWAGGSITSWVGQCLLLEGGQQVLKTTWLLRSLATSLQDDWKSTRIGQDTFRQT
tBLASTn	>XM_041179857.1	>XM_041179857.1:79-411 PREDICTED: Carcharodon carcharias avidin-like (LOC121272957), mRNA	Carcharodon carcharias	SLSGCWKNELGSTMKIDVNEAGHIRGTYVSQVSMSKKPAEGVVVGYQQDLTQPTFGFIVKWIKAATSVSVWAGQYFKVGDEAKLITIWLLRASCLDQGENWNATRVGMDVF
tBLASTn	>XM_041181959.1	>XM_041181959.1:119-460 PREDICTED: Carcharodon carcharias avidin-related protein 4/5-like (LOC121274667), mRNA	Carcharodon carcharias	FSGCWHNQLSSFLNIVVHIDGGITGSYQSSVSETGLQANGSLCGYHQGPQHPTFGFVVKWTSPNTKDSISVWTGQFFKGPEGEILETVWLFRSSVDKERNNWDATKVGQDYFFR
tBLASTn	>XM_043714554.1	>XM_043714554.1:272-643 PREDICTED: Chiloscyllium plagiosum avidin (avd), mRNA	Chiloscyllium plagiosum	PGILAGVCNMTGLWQNDLGSVLNLNEIENYKLKGKFLTAVEAAKGEAGSDRRARVIGIKNNGKEPTFSMSVAWAGGSITSWVGQCLMLEDGQQILRTTWLLRSPATNLLEDWKTTRIGQDTFHQ
tBLASTn	>XM_043683043.1	>XM_043683043.1:112-450 PREDICTED: Chiloscyllium plagiosum avidin-like (LOC122544030), mRNA	Chiloscyllium plagiosum	SLSGCWVNELHSTMQIGVSDSGLITGSYVSNVSGSTQPAKGNVTGYQQSLSNPTFGFVVKWITAPGSVSVWTGQYFVINEKETLMTMWLLRRSVSTSEDNWGATWTGMDVFHR
tBLASTn	>XM_053476179.1	>XM_053476179.1:142-507 PREDICTED: Clarias gariepinus avidin (avd), mRNA	Clarias gariepinus	PERKVSHCNVSGEWHSELGSQLQLRADGPEVRGVYRTAVESTRGAAGARREARVLGVMSDGAQPTVAFSALWPKGSCTTWVGQCFISPEGGQVLKTLWMLRSAAESTTDNWDSTRLGEDRFF
tBLASTn	>XM_042708459.1	>XM_042708459.1:148-501 PREDICTED: Clupea harengus avidin-related protein 4/5-like (LOC116221468), mRNA	Clupea harengus	KGSYCNVTGVWRSDQGSLLHLHAVGSILKGFYMTTVESSPGAAGSHGEAGLTGFVSEGAQSTVTFSVLWEQGSCTSWVGQCFTMPNGERVLKTHWMLRSVAKNPAENWMSTRFGEDNF
tBLASTn	>XM_031581694.1	>XM_031581694.1:72-407 PREDICTED: Clupea harengus avidin-related protein 3-like (LOC116223775), mRNA	Clupea harengus	LVGLWTNGDCTEVNIEEPEPGKLSGWYKIAVGTPREASVPMTGLVNHTKTGCPSFSFCVSMGEIGGDTCNAVVGQYFNHDGEEVLKTIWLMRAAVDDHSNNWGATRVGENTF
tBLASTn	>XM_036595516.1	>XM_036595516.1:94-447 PREDICTED: Colossoma macropomum avidin (avd), mRNA	Colossoma macropomum	CNVTGQWKSEQGSMLQLTSTGPEVRGVYHTAVETAFGASGHNRESKVVGVVGDGPQPAVAFSVLWAKGSCSSWVGQCFLLPGGGQVLKTLWMLRSVAESSLDNWESTRLGEDQFIFVG
tBLASTn	>XM_041886022.1	>XM_041886022.1:97-459 PREDICTED: Coregonus clupeaformis avidin (avd), mRNA	Coregonus clupeaformis	AQAISCNVTGVWRNELGSVLHIEAVGSELRGLYQSAVETAPGVTGPEQQAKLLGVISNRGLQTSVAFSVLWEAGSCSSWVGQCFQLPDGKRVLKTLWMLRSVASCPADNWKSTRMGEDTFI
tBLASTn	>LR778261.1	>LR778261.1:c46903955-46903740 Coregonus sp. 'balchen' genome assembly, chromosome: 9	Coregonus sp. 'balchen'	SCNVTGVWRNELGSVLHIEAVGSELRGLYQSAVETAPGVTGPEQQAKLLGVISNRGLQTSVAFSVLWEAGSCSSWVGQCFQLPDGKRVLKTLWMLRSVASCPADNWKSTR
tBLASTn	>XR_007929891.1	>XR_007929891.1:177-524 PREDICTED: Ctenopharyngodon idella uncharacterized LOC127511264 (LOC127511264), ncRNA	Ctenopharyngodon idella	VSGKWKNALGSVMELMENENGQITGMYTTAVTSKESSLKEEPAELVGYINRNQTKQTTTIAFCMAWKIKGSCSAFSGQIFQDDDSTDVLKTTWLLHSPADSPCNNWEATRVGEDTF
tBLASTn	>XM_042731998.1	>XM_042731998.1:126-524 PREDICTED: Cyprinus carpio avidin-like (LOC109099004), mRNA	Cyprinus carpio	NESSTLDMKVTSCNITGVWRNELGSTLRVKAEGSEVRGVYQTAVESTRGAAGLHRTARIIGIVGNGTQPAVSFSVLWKKGSCSAWLGQCFILRDGEQVLKTFWMLRSVADNLADDWGSTRLGDDLFFKTISN
tBLASTn	>XM_042764556.1	>XM_042764556.1:135-536 PREDICTED: Cyprinus carpio avidin-like (LOC109107809), mRNA	Cyprinus carpio	NESSTPDMEVSSCNITGFWRNELGSTLRVKAEGSEVRGVYQTAVESTRGAAGLHRTARIIGIVGNGTQPAVSFSVLWEKGSCSAWVGQCFILHDGAQVLKMFWMLRSVADNLTGDWGDGAQVLKTLGEDLFFKT
tBLASTn	>LN590692.1	>LN590692.1:c24128540-24128286 Cyprinus carpio genome assembly common carp genome, scaffold: LG33, chromosome: 33	Cyprinus carpio	KVSSCNITGFWRNELGSTLRVKAEGSEVRGVYQTAVESTRGAAGLHRTARIIGIVGNGTQPAVSFSVLWEKGSCSAWVGQCFILHDGAQVLKMFWMLRSVADNLTGDWGSTRRLGEDLFFKTIVN
tBLASTn	>LN590699.1	>LN590699.1:5349090-5349326 Cyprinus carpio genome assembly common carp genome, scaffold: LG22, chromosome: 22	Cyprinus carpio	KVTSCNITGVWRNELGSTLRVKAEGSEVRGVYQTAVESTRGAAGLHRTARIIGIVGNGTQPAVSFSVLWKKGSCSAWLGQCFILRDGEQVLKTFWMLRSVADNLADDWGSTR
tBLASTn	>XM_056467609.1	>XM_056467609.1:64-462 PREDICTED: Danio aesculapii avidin (avd), mRNA	Danio aesculapii	NESSTPNAQVSYCNVTGVWRNELGSTLRVKAEGSEVRGVYQTAVETTRGAAGHHRSGRIIGMVSDGTQPTFSFSVLWEKGSCSAWVGQCFILDDGAQVLKTFWMLRSVADNLASAWGSTRMGEDVFFKTGVSN
tBLASTn	>LR812508.1	>LR812508.1:c21562788-21562534 Danio aesculapii genome assembly, chromosome: 10	Danio aesculapii	QVSYCNVTGVWRNELGSTLRVKAEGSEVRGVYQTAVETTRGAAGHHRSGRIIGMVSDGTQPTFSFSVLWEKGSCSAWVGQCFILDDGAQVLKTFWMLRSVADNLASAWGSTRRMGEDVFFKTGVSN
tBLASTn	>LR812528.1	>LR812528.1:c25378409-25378125 Danio kyathit genome assembly, chromosome: 10	Danio kyathit	QVSSCNVTGVWRNELGSTLRVKAEGSEVRGVYQTAVESTRGAAGHHRSARIIGMVSDGTQPTVSFSVLWEKGSCSAWVGQCFILDDGAQVLKTFWMLRSVADNLASAWGSTR
tBLASTn	>BC127392.1	>BC127392.1:75-473 Danio rerio cDNA clone IMAGE:5413136	Danio rerio	NESSTPNAKVSSCNVTGVWRNELGSTLRVKAEGSEVRGVYQTAVESTRGAAGHHRSARIIGMVSDGTQPTVSFSVLWEKGSCSAWVGQCFILDDGAQVLKTFWMLRSVADNLASAWGSTRMGEDIFFKTGVSN
tBLASTn	>NM_001201442.1	>NM_001201442.1:170-511 Danio rerio avidin (avd), mRNA	Danio rerio	NESSTPNAKVSSCNVTGVWRNELGSTLRVKAEGSEVRGVYQTAVESTRGAAGHHRSARIIGMVSDGTQPTVSFSVLWEKGSCSAWVGQCFILDDGAQVLKTFWMLRSVADNLASAWGSTRMGEDIFFKTGVSS
tBLASTn	>BX465186.11	>BX465186.11:120340-120666 Zebrafish DNA sequence from clone DKEY-106M10 in linkage group 10, complete sequence	Danio rerio	NESSTPNAKVSSCNVTGVWRNELGSTLRVKAEGSEVRGVYQTAVESTHGAAGHHRSARIIGMVSDGTQPTVSFSVLWEKGSCSAWVGQCFILDDGAQVLKTFWMLRSVADNLASAWGSTRMGEDIFFKTGVSN
tBLASTn	>LR812553.1	>LR812553.1:c22061234-22060908 Danio rerio strain Cooch Behar (CB) genome assembly, chromosome: 10	Danio rerio	NESSTPNAKVSSCNVTGVWRNELGSTLRVKAEGSEVRGVYQTAVESTHGAAGHHRSARIIGMVSDGTQPTVSFSVLWEKGSCSAWVGQCFILDDGAQVLKTFWMLRSVADNLASAWGSTRMGEDIFFKTGVSN
tBLASTn	>CP068744.1	>CP068744.1:c21381379-21381053 Danio rerio strain T5D chromosome 10	Danio rerio	NESSTPNAKVSSCNVTGVWRNELGSTLRVKAEGSEVRGVYQTAVESTHGAAGHHRSARIIGMVSDGTQPTVSFSVLWEKGSCSAWVGQCFILDDGAQVLKTFWMLRSVADNLASAWGSTRMGEDIFFKTGVSN
tBLASTn	>LR812072.1	>LR812072.1:c21413063-21412665 Danio rerio genome assembly, chromosome: 10	Danio rerio	NESSTPNAKVSSCNVTGVWRNELGSTLRVKAEGSEVRGVYQTAVESTRGAAGHHRSARIIGMVSDGTQPTVSFSVLWEKGSCSAWVGQCFILDDGAQVLKTFWMLRSVADNLASAWGSTRMGEDIFFKTGVSS
tBLASTn	>OX063299.1	>OX063299.1:c24839308-24838910 Danio rerio genome assembly, chromosome: 10	Danio rerio	NESSTPNAKVSSCNVTGVWRNELGSTLRVKAEGSEVRGVYQTAVESTRGAAGHHRSARIIGMVSDGTQPTVSFSVLWEKGSCSAWVGQCFILDDGAQVLKTFWMLRSVADNLASAWGSTRMGEDIFFKTGVSS
tBLASTn	>LR812603.1	>LR812603.1:c21399506-21399180 Danio rerio genome assembly, chromosome: 10	Danio rerio	NESSTPNAKVSPCNVTGVWRNELGSTLRVKAEGSEVRGVYQTAVESTRGAAGHHRSARIIGMVSDGTQPTVSFSVLWEKGSCSAWVGQCFILDDGAQVLKTFWMLRSVADNLASAWGSTRMGEDIFFKTGVSN
tBLASTn	>LR812578.1	>LR812578.1:c21911237-21910911 Danio rerio strain Nadia (NA) genome assembly, chromosome: 10	Danio rerio	NESSTPNAKVSPCNVTGVWRNELGSTLRVKAEGSEVRGVYQTAVESTRGAAGHHRSARIIGMVSDGTQPTVSFSVLWEKGSCSAWVGQCFILDDGAQVLKTFWMLRSVADNLASAWGSTRMGEDIFFKTGVSN
tBLASTn	>LR812047.1	>LR812047.1:c21793454-21793128 Danio rerio genome assembly, chromosome: 10	Danio rerio	NESSTPNAKVSPCNVTGVWRNELGSTLRVKAEGSEVRGVYQTAVESTRGAAGHHRSARIIGMVSDGTQPTVSFSVLWEKGSCSAWVGQCFILDDGAQVLKTFWMLRSVADNLASAWGSTRMGEDIFFKTGVSN
tBLASTn	>XM_028984614.1	>XM_028984614.1:166-537 PREDICTED: Denticeps clupeoides avidin-related protein 1-like (LOC114793021), mRNA	Denticeps clupeoides	TPCAADKATQCNVTGLWRSDLGSALRLRATGPELRGSYVTAVESSLGAAGPGREAKLLGFVGDGARPALAFSALWRGGSISSWVGQCFMLPDGRWELRTQWMLRTVARGLSDNWRSTRFGEDRF
tBLASTn	>LR535818.1	>LR535818.1:c12539814-12539596 Denticeps clupeoides genome assembly, chromosome: 6	Denticeps clupeoides	QATQCNVTGLWRSDLGSALRLRATGPELRGSYVTAVESSLGAAGPGREAKLLGFVGDGARPALAFSALWRGGSISSWVGQCFMLPDGRWELRTQWMLRTVARGLSDNWRSTR
tBLASTn	>XM_027030684.2	>XM_027030684.2:82-453 PREDICTED: Electrophorus electricus avidin (avd), mRNA	Electrophorus electricus	NTKASSCNVTGQWHSELGSLLWLTTVGPEVRGVYQTAVESALGAAGHNHQAKIVGVVGEGRQPTIAFSVLWIKGSCSAWVGQCFVLPGGSQVLKTLWMLRSVAETSLDNWDSTRLGEDQFIFVG
tBLASTn	>XM_028820104.2	>XM_028820104.2:371-730 PREDICTED: Erpetoichthys calabaricus avidin (avd), mRNA	Erpetoichthys calabaricus	CNLTGMWLNDLGSALQIYPSSTTDIQGSFTSVVKLGERGPGSPLKGRVSGVMSSGPLPTFGFSVSWEKGSTTSWVGQCFPLMDGHPGHQMLKTLWLLRSPAEASEDIWQSTRIGEDTFYK
tBLASTn	>XM_010902519.4	>XM_010902519.4:144-488 PREDICTED: Esox lucius avidin (avd), mRNA	Esox lucius	CNVTGIWKNELGSVLHIQIVGSELQGLYQSAVETAPGATGPEQQAKVLGVVNHRGLQTSVAFSVLWEGGSCSSWVGQCFQLPDGKRVLKTMWMLRSMSLSPADNWKSTRMGEDTF
tBLASTn	>OX442395.1	>OX442395.1:13554075-13554287 Gobio gobio genome assembly, chromosome: 22	Gobio gobio	VDVCNITGVWRNELGSTLRVKAEESEVRGVYQTAVESTSGASGSNRTAQIIGVVGDGAQPTVSLSVLWEKGSCSAWVGQCFILGDGAQVLKTFWMLRSVADNFASDWGSTR
tBLASTn	>XM_058412616.1	>XM_058412616.1:94-471 PREDICTED: Hemibagrus wyckioides avidin (avd), mRNA	Hemibagrus wyckioides	KVLDCNVTGEWHSELGSQLHLSAVGPEVRGVYRTAVESTRGAAGPNREAKVVGVMSDGPQPTVAFSVLWAKGSCTTWVGQCFAVPGGGQVLNTLWMLRSAVTSFTDNWDSTRLGEDRFIFVRGVES
tBLASTn	>XM_047047800.1	>XM_047047800.1:144-503 PREDICTED: Hypomesus transpacificus avidin (avd), mRNA	Hypomesus transpacificus	QVQSCNVTGLWRNELGSALHVQAVGSDLTGVYQTKVGTSSQESGPDQRGKLVGVVSHYNQQTSVAFSVLWETGSCSSWVGQCFPLPDGKRVLKTLWMLRSMALSPADNWKSTRMGEDTFI
tBLASTn	>XM_053645856.1	>XM_053645856.1:360-737 PREDICTED: Ictalurus furcatus avidin (avd), mRNA	Ictalurus furcatus	EVLGCNVTGEWHSELGSQLQLSTVGPEVRGVYRTVLESTRGAAGPNREAKVVGVISDGPQPTIAFSALWAKGSCTTWVGQCFILPGGVRVLKTLWMLRSAAESSTDNWDSTRLGADQFTFARGVES
tBLASTn	>XM_017489529.3	>XM_017489529.3:139-516 PREDICTED: Ictalurus punctatus avidin (avd), mRNA	Ictalurus punctatus	KVLDCNVTGEWHSELGSQLQLSTVGPEVRGVYRTVLESTRGAAGPNREAKVVGVISDGPQPTIAFSALWAKGSCTTWVGQCFILPGGVQVLKMLWLLRSAAESSVDNWDSTRLGADQFIFARGVES
tBLASTn	>XM_051121757.1	>XM_051121757.1:137-520 PREDICTED: Labeo rohita avidin (avd), transcript variant X1, mRNA	Labeo rohita	NESSTLHMKVSFCNITGVWRNELGSTIRLKAEGSEVRGVYQTAVESTHGAAGLHRTAHIIGIAGNGTQPTISFSVLWEKGSCSAWVGQCFILRDGAQVLKTFWMLRSVADNLAGDWGSTRLGEDLFFQ
tBLASTn	>XM_051121758.1	>XM_051121758.1:137-379 PREDICTED: Labeo rohita avidin (avd), transcript variant X2, mRNA	Labeo rohita	NESSTLHMKVSFCNITGVWRNELGSTIRLKAEGSEVRGVYQTAVESTHGAAGLHRTAHIIGIAGNGTQPTISFSVLWEKGSCSAWVGQCFILRDGAQVLKTFWMLRSVADNLAGDWGSTR
tBLASTn	>XM_051105201.1	>XM_051105201.1:19-411 PREDICTED: Labeo rohita avidin-related protein 4/5-like (LOC127162415), mRNA	Labeo rohita	KVECPDVSGKWRNELGSVMELKEDGTGKISGTYRTAAEFFMNQVSNEAGEAADIVGYINKHKDKETGITTTNITFCMAWKIEGSCSAFTGQIFPGGSGQPVIKTTWLLHSPVDVLQHNWASTRVGENTFHK
tBLASTn	>XM_051104674.1	>XM_051104674.1:94-465 PREDICTED: Labeo rohita avidin-related protein 4/5 (LOC127161913), mRNA	Labeo rohita	DVSGKWKNDLGSVMELKEDGTGKISGTYTTAAEFFMSNEPGEAADLVGYIKNHTDKEIGIPTTTITFCMAWKIEGSCSAFTGQIFPGENNEQPVIKTTWLLHSPVDGLQHNWASTRVGENTFYK
tBLASTn	>XM_051108101.1	>XM_051108101.1:180-581 PREDICTED: Labeo rohita avidin-like (LOC127164259), transcript variant X1, mRNA	Labeo rohita	NTLQYKVKSSIVSGKWKNELGSVVELMENENGQITGTYLTAVKSSSKESSYTKETADLVGYINTDKTKQTTTIVFCMAWKIEGSCSAFTGQIFQDDKDGGIGDVMKTTWILHSPVDGLHDNWEATCVGENTFYR
tBLASTn	>XM_051108102.1	>XM_051108102.1:159-545 PREDICTED: Labeo rohita avidin-like (LOC127164259), transcript variant X2, mRNA	Labeo rohita	KVKSSIVSGKWKNELGSVVELMENENGQITGTYLTAVKSSSKESSYTKETADLVGYINTDKTKQTTTIVFCMAWKIEGSCSAFTGQIFQDDKDGGIGDVMKTTWILHSPVDGLHDNWEATCVGENTFYR
tBLASTn	>XM_051108103.1	>XM_051108103.1:183-569 PREDICTED: Labeo rohita avidin-like (LOC127164259), transcript variant X3, mRNA	Labeo rohita	KVKSSIVSGKWKNELGSVVELMENENGQITGTYLTAVKSSSKESSYTKETADLVGYINTDKTKQTTTIVFCMAWKIEGSCSAFTGQIFQDDKDGGIGDVMKTTWILHSPVDGLHDNWEATCVGENTFYR
tBLASTn	>XM_006007037.2	>XM_006007037.2:231-599 PREDICTED: Latimeria chalumnae avidin-like (LOC102364309), mRNA	Latimeria chalumnae	RVTKCNLLGTWKNELGSTLQVDQVGYSGRISGSYVTIVVDTKTQKKSNYTGSVAGLQQKTDEPTFGFIVKWSFVDSSTAWVGQCFQNQTGGEVLETIWLLRSPVTKQADNWKGTKVGSDFFYR
tBLASTn	>XM_006013582.1	>XM_006013582.1:7-360 PREDICTED: Latimeria chalumnae avidin-like (LOC102358747), partial mRNA	Latimeria chalumnae	SCFLKGHWMNELGSNLEIKQVTDCGQIFGSYVSKVGTSMHLQNYTGSVSGWQQMKEMPTFGIVVNWHKTDSTTAWVGQCFLNQSGGEVLETLWLLRSKATSQSDNWSKTLVGSDFFYR
tBLASTn	>XM_015355932.1	>XM_015355932.1:90-449 PREDICTED: Lepisosteus oculatus avidin-like (LOC102692558), transcript variant X3, mRNA	Lepisosteus oculatus	KGTGCNMTGVWVSDLGSVLKLAVLEDSELRGLLTSSVETVKGAAGSMRQGNVQGILNRGPRPSFAFSVAWDGGSTSSWVGQCFVQEDGRRVLKTLWMLRSLALSSVDNWKSTRMGEDTFY
tBLASTn	>XM_015355931.1	>XM_015355931.1:130-477 PREDICTED: Lepisosteus oculatus avidin-like (LOC102692558), transcript variant X2, mRNA	Lepisosteus oculatus	CNMTGVWVSDLGSVLKLAVLEDSELRGLLTSSVETVKGAAGSMRQGNVQGILNRGPRPSFAFSVAWDGGSTSSWVGQCFVQEDGRRVLKTLWMLRSLALSSVDNWKSTRMGEDTFY
tBLASTn	>XM_006635344.2	>XM_006635344.2:164-511 PREDICTED: Lepisosteus oculatus avidin-like (LOC102692558), transcript variant X1, mRNA	Lepisosteus oculatus	CNMTGVWVSDLGSVLKLAVLEDSELRGLLTSSVETVKGAAGSMRQGNVQGILNRGPRPSFAFSVAWDGGSTSSWVGQCFVQEDGRRVLKTLWMLRSLALSSVDNWKSTRMGEDTFY
tBLASTn	>XM_015355582.1	>XM_015355582.1:31-372 PREDICTED: Lepisosteus oculatus avidin-like (LOC102689036), mRNA	Lepisosteus oculatus	CSLKGRWKNELGSNMTVKAVDGSGLFTGSYFTAVSTQQGAHIKESALSGQVQLKHPVFGFLVKWSFVESVTSWVGQCFVSQTGEERLETTWLLRGKAKTEGDDWSQTRVGKDVF
tBLASTn	>XM_015346203.1	>XM_015346203.1:176-538 PREDICTED: Lepisosteus oculatus avidin-like (LOC107077280), mRNA	Lepisosteus oculatus	SKCNLEGKWKNELGSIMTLSPLDKNGFFTGTYHTTVTANSNLVTKESPLMGNLNVFTADTQQRVFGFLVNWTFSNSVTSFVGQCFVQKDGTERLQTTWLLRGSAATEEDNWSQTRVGTNVF
tBLASTn	>XM_015346202.1	>XM_015346202.1:198-563 PREDICTED: Lepisosteus oculatus avidin-like (LOC107077279), mRNA	Lepisosteus oculatus	IKKCNLQGQWKNELGSNMTLGAPDRNGFFTGTYLTAVTANKTLVIKQSPLTGNLNMFTANAQQRVFGFLVNWTFSDSVTSFVGQCFVQKDGTERLQTTWLLRGLAATEEDNWSQTRVGTNVF
tBLASTn	>XM_055654034.1	>XM_055654034.1:278-649 PREDICTED: Leucoraja erinacea avidin (avd), mRNA	Leucoraja erinacea	PGISAGRCNMTGTWWNVLGSTFYLSEAENSSLRGRYQTAVEAAAGEAGPDGLAPVIGIRHSGREPTFSMSTVWAGGSITSWVGQCLMQEDGNQVLKTMWLLRSPVASLEEDWKSTRVGQDTFYR
tBLASTn	>XM_048181724.1	>XM_048181724.1:175-573 PREDICTED: Megalobrama amblycephala avidin (avd), mRNA	Megalobrama amblycephala	NESSTLDMKVDACNITGVWRNELGSTLHVKAEGSEVRGVYQTAVESTRGAAGEYRTARVLGIVGDGIQPTVSFSVLWEKGSCSAWVGQCFILHDGAQVLKTFWMLRSVADNLAGDWGSTRLGEDLFFKTISN
tBLASTn	>XM_055208690.1	>XM_055208690.1:164-544 PREDICTED: Misgurnus anguillicaudatus avidin (avd), mRNA	Misgurnus anguillicaudatus	NKKVNDCNITGAWRNQLGSTLRIKTDGAEVTGVYQTAVESTRGSAGHERSAKIFGVVGDGPQPIVSFAVMWEKGSCSAWVGQCFILPEGVPVLKTFWLLRSKADNLAVDWGSTRLGEDLFFMTILN
tBLASTn	>XM_051684944.1	>XM_051684944.1:43-399 PREDICTED: Myxocyprinus asiaticus avidin (avd), mRNA	Myxocyprinus asiaticus	QVNSCNITGVWRNELGSTLRMKADGSEVRGVYQTSVESARGAAGPERKAKILGIVGGGPQPTISFAVMWEKGSCSAWVGQCFILPNGTQVLKTFWLLRSVAYDLAGDWGSTRLGEDVFF
tBLASTn	>XM_046306702.1	>XM_046306702.1:82-426 PREDICTED: Oncorhynchus gorbuscha avidin (avd), mRNA	Oncorhynchus gorbuscha	CNVTGMWRNELGSVLDIEVVGSELRGRYQSAVETAPGVTGPEQQAKLLGVTSNRGLQTSVAFSVLWEAVSCSSWVGQCFQLPDGKRVLKTLWMLHSVASCPADNWKSTRMGEDTF
tBLASTn	>XR_006832341.1	>XR_006832341.1:119-445 PREDICTED: Oncorhynchus gorbuscha uncharacterized LOC123998791 (LOC123998791), ncRNA	Oncorhynchus gorbuscha	CNVTGMWRNELGSVLDIEAIGSELRGRYSAVETAPGVTGPEQQAKLLGVTSNRGLQTSVAFSVLWEAGSCSSWVGQCFQLPDGKQVLKTLWMLRSVASCPADNWKSTR
tBLASTn	>XM_052458755.1	>XM_052458755.1:199-564 PREDICTED: Oncorhynchus keta avidin-related protein 3-like (LOC118391707), transcript variant X1, mRNA	Oncorhynchus keta	PTAEAIPCNVTGVWRNELGSVLDIEAVGSELRGRYQSAVETAPGVTGPEHQAKLLGVTSNQGLQTSVAFSVLWEAGSCSSWVGQCFQLPDGKRVLKTVWMLRSVASCLADNWKSTRMGEDMF
tBLASTn	>XM_052458028.1	>XM_052458028.1:151-498 PREDICTED: Oncorhynchus keta avidin-related protein 3-like (LOC118391809), mRNA	Oncorhynchus keta	PCNVTGVWRNELGSVLDIEAVGSELRGRYQSAVETAPGVTGPEQQAKLLGVTSNRGLQTSVAFSVLWEAGSCSSWVGQCFQLPDGKRVLKTLWMLRSVASCPADNWKSTRMGEDAF
tBLASTn	>XM_035748687.2	>XM_035748687.2:210-563 PREDICTED: Oncorhynchus keta avidin-related protein 4/5-like (LOC118366200), mRNA	Oncorhynchus keta	HLSGEWENELGSIMTLTFEPTNSALSGTYKSNVGEHPHVTKELNEPLVGFYNIKEPQMPTIAFCISWGIIGSCSAFTGQYFNENNQEMIKTTWILRSSEPSRVQDWEATRVGTDIFFR
tBLASTn	>XR_004827201.2	>XR_004827201.2:145-273 PREDICTED: Oncorhynchus keta avidin-related protein 3-like (LOC118391707), transcript variant X2, misc_RNA	Oncorhynchus keta	PCNVTGVWRNELGSVLDIEAVGSELRGRYQSAVETAPGVTGPE
tBLASTn	>XM_031825909.1	>XM_031825909.1:143-490 PREDICTED: Oncorhynchus kisutch avidin-related protein 3-like (LOC116374291), mRNA	Oncorhynchus kisutch	PCNVTGVWRNELGSVLDIEAVGSELRGRYQSAVETAPGVTGPEQQAKLLGVTSNRGLQTSVAFSVLWEAGSCSSWVGQCFQLPDGMRVLKTLWMLRSVASCPADNWKSTRMGEDTF
tBLASTn	>XM_031826445.1	>XM_031826445.1:142-489 PREDICTED: Oncorhynchus kisutch avidin-related protein 3-like (LOC109892085), mRNA	Oncorhynchus kisutch	PCNVTGVWRNELGSVLDIEAVGSELRGRYQSAVETAPGVTGPKQQAKLLGVTGNRGLQTSVAFSVLWEAGSCSSWVGQCFQLPDGMRVLKTLWMLRSVASCPADNWKSTRMGEDTF
tBLASTn	>XM_031825910.1	>XM_031825910.1:132-476 PREDICTED: Oncorhynchus kisutch avidin-related protein 3-like (LOC109891752), transcript variant X1, mRNA	Oncorhynchus kisutch	CNVTGVWRNELGSVLDIEALGSELRGRYQSAVETAPGVTGPEQQAKLLGVTSNRGLQTSVAFSVLWEAGSCSSWVGQCFQLPDGKRVLKTLWMLRSVASCLADNWKSTRMGEDTF
tBLASTn	>XM_031825911.1	>XM_031825911.1:132-458 PREDICTED: Oncorhynchus kisutch avidin-related protein 3-like (LOC109891752), transcript variant X2, mRNA	Oncorhynchus kisutch	CNVTGVWRNELGSVLDIEALGSELRGRYQSAVETAPGVTGPEQQAKLLGVTSNRGLQTSVAFSVLWEAGSCSSWVGQCFQLPDGKRVLKTLWMLRSVASCLADNWKSTR
tBLASTn	>XM_031798380.1	>XM_031798380.1:174-527 PREDICTED: Oncorhynchus kisutch avidin (LOC109910064), mRNA	Oncorhynchus kisutch	HLSGVWKNELGSIMTLKFEPTNSALSGTYKSLVGEHPHDTKELNEPLVGFYNIKEPQMPTIAFCISWGNIGSCSAFTGQYFNENNQEVIKTTWILRSSEPSLGQDWEGTRVGTDIFLR
tBLASTn	>XM_031798344.1	>XM_031798344.1:174-527 PREDICTED: Oncorhynchus kisutch avidin-like (LOC109879115), mRNA	Oncorhynchus kisutch	HLSGVWKNELGSIMTLKFEPTNSALSGTYKSLVGEHPHDTKELNEPLVGFYNIKEPQMPTIAFCISWGNIGSCSAFTGQYFNENNQEVIKTTWILRSSEPSLGQDWEGTRVGTDIFLR
tBLASTn	>XM_031797140.1	>XM_031797140.1:198-551 PREDICTED: Oncorhynchus kisutch avidin-like (LOC116354959), mRNA	Oncorhynchus kisutch	HLSGEWKNELGSIMTLKFEPTNSALSGTYKSLVGEHPHDTKELNEPLVGFYNIKEPQMPTIAFCISWGNIGSCSAFTGQYFNENNQEVIKTTWILRSSEPSLGQDWEGTRVGTDIFLR
tBLASTn	>XM_031798397.1	>XM_031798397.1:236-589 PREDICTED: Oncorhynchus kisutch avidin-like (LOC116355080), mRNA	Oncorhynchus kisutch	HLSGEWKNELGSIMTLKFEPTNSALSGTYKSLVGEHPHDTKELNEPLVGFYNIKEPQMPTIAFCISWGNIGSCSAFTGQYFNENNQEVIKTTWILRSSEPSLGQDWEGTRVGTDIFLR
tBLASTn	>XM_031798396.1	>XM_031798396.1:236-589 PREDICTED: Oncorhynchus kisutch avidin-like (LOC116355079), mRNA	Oncorhynchus kisutch	HLSGEWKNELGSIMTLKFEPTNSALSGTYKSLVGEHPHDTKELNEPLVGFYNIKEPQMPTIAFCISWGNIGSCSAFTGQYFNENNQEVIKTTWILRSSEPSLGQDWEGTRVGTDIFLR
tBLASTn	>XM_031797810.1	>XM_031797810.1:236-589 PREDICTED: Oncorhynchus kisutch avidin-like (LOC116355018), mRNA	Oncorhynchus kisutch	HLSGEWKNELGSIMTLKFEPTNSALSGTYKSLVGEHPHDTKELNEPLVGFYNIKEPQMPTIAFCISWGNIGSCSAFTGQYFNENNQEVIKTTWILRSSEPSLGQDWEGTRVGTDIFLR
tBLASTn	>XM_031797141.1	>XM_031797141.1:236-589 PREDICTED: Oncorhynchus kisutch avidin-like (LOC116354960), mRNA	Oncorhynchus kisutch	HLSGEWKNELGSIMTLKFEPTNSALSGTYKSLVGEHPHDTKELNEPLVGFYNIKEPQMPTIAFCISWGNIGSCSAFTGQYFNENNQEVIKTTWILRSSEPSLGQDWEGTRVGTDIFLR
tBLASTn	>XM_036937233.1	>XM_036937233.1:160-507 PREDICTED: Oncorhynchus mykiss avidin-related protein 1-like (LOC110539134), mRNA	Oncorhynchus mykiss	PCNVTGVWRNELGSVLDIEAVGSELRGCYQSAVETAPGVTGPEHQAKLLGVTSNRGLQTSVAFSVLWEAGSCSSWVGQCFQLPDGMRVLKTLWMMRSVASCPADNWKSTRMGEDTF
tBLASTn	>XM_021623108.2	>XM_021623108.2:161-508 PREDICTED: Oncorhynchus mykiss avidin-related protein 1 (LOC110537228), mRNA	Oncorhynchus mykiss	PCNVTGVWRNELGSVLDIEAVGSELRGCYQSAVETAPGVTGPEHQAKLLGVTSNRGLQTSVAFSVLWEAGSCSSWVGQCFQLPDGMRVLKTLWMMRSVASCPADNWKSTRMGEDTF
tBLASTn	>XM_036937234.1	>XM_036937234.1:164-508 PREDICTED: Oncorhynchus mykiss avidin-related protein 1-like (LOC110539133), mRNA	Oncorhynchus mykiss	CNVTGVWRNELGSVLDIEAVGSELRGCYQSAVETAPGVTGPEHQAKLLGVTSNRGLQTSVAFSVLWEAGSCSSWVGQCFQLPDGMRVLKTLWMMRSVASCSADNWKSTRMGEDTF
tBLASTn	>XM_036939651.1	>XM_036939651.1:152-496 PREDICTED: Oncorhynchus mykiss avidin-related protein 3-like (LOC118937878), mRNA	Oncorhynchus mykiss	CNVTGVWRNELGSVLEIEVVGSELRGRYQSAVETAPGVTGPEQQAKLLGVTSNRGLQTSVAFSVLWEAGSCSSWVGQCFQLPDGMRVLKTLWMLRSVASCPADNWKSTRMGADTF
tBLASTn	>XM_029626073.1	>XM_029626073.1:121-462 PREDICTED: Oncorhynchus nerka avidin-related protein 3-like (LOC115104719), mRNA	Oncorhynchus nerka	CNVTGVWRNELGSVLDIEAVGSELRGRYQSAVETAPGVTGPKQAKLLGVTSNRGLQTSVAFSVLWEAGSCSSWVGQCFQLPDGKRVLKTLWMLHSVASCLADNWKSTRMGEDMF
tBLASTn	>XM_029628812.1	>XM_029628812.1:208-561 PREDICTED: Oncorhynchus nerka avidin-related protein 4/5-like (LOC115106247), transcript variant X3, mRNA	Oncorhynchus nerka	HLSGEWENELGSIMTLKFEPTNSALSGTYKSNVGEHPHVTKELNEPLVGFYNIKEPQMPTIAFCISWGIIGSCSAFTGQYFNENNQEMIKTTWILRSSEPSRVQDWEATRVGTDIFFR
tBLASTn	>XM_029628811.1	>XM_029628811.1:148-474 PREDICTED: Oncorhynchus nerka avidin-related protein 4/5-like (LOC115106247), transcript variant X2, mRNA	Oncorhynchus nerka	HLSGEWENELGSIMTLKFEPTNSALSGTYKSNVGEHPHVTKELNEPLVGFYNIKEPQMPTIAFCISWGIIGSCSAFTGQYFNENNQEMIKTTWILRSSEPSRVQDWEAT
tBLASTn	>XM_029628810.1	>XM_029628810.1:208-534 PREDICTED: Oncorhynchus nerka avidin-related protein 4/5-like (LOC115106247), transcript variant X1, mRNA	Oncorhynchus nerka	HLSGEWENELGSIMTLKFEPTNSALSGTYKSNVGEHPHVTKELNEPLVGFYNIKEPQMPTIAFCISWGIIGSCSAFTGQYFNENNQEMIKTTWILRSSEPSRVQDWEAT
tBLASTn	>XM_042327914.1	>XM_042327914.1:121-465 PREDICTED: Oncorhynchus tshawytscha avidin-related protein 3-like (LOC121847305), transcript variant X1, mRNA	Oncorhynchus tshawytscha	CNVTGVWRNELGSLLDIEAVGSELRGRYQSAVETAPGVTGSEQQAKLLGVTSNRGLQTSVAFSVLWEAGSCSSWVGQCFQLPDGKRVLKTLWMLRSVASCPADNWKSTRMGEDTF
tBLASTn	>XM_042326689.1	>XM_042326689.1:121-465 PREDICTED: Oncorhynchus tshawytscha avidin-related protein 3-like (LOC112257610), transcript variant X1, mRNA	Oncorhynchus tshawytscha	CNVTGVWRNELGSLLDIEAVGSELRGRYQSAVETAPGVTGSEQQAKLLGVTSNRGLQTSVAFSVLWEAGSCSSWVGQCFQLPDGKRVLKTLWMLRSVASCPADNWKSTRMGEDTF
tBLASTn	>XM_024431304.2	>XM_024431304.2:136-483 PREDICTED: Oncorhynchus tshawytscha avidin-related protein 3-like (LOC112257609), transcript variant X1, mRNA	Oncorhynchus tshawytscha	PCNVTGVWRNELGSVLDIEVVGSELRGRYQSAVETAPGVTGPKQQAKLLGVTGNRGLQTSVAFSVLWEAGSCSSWVGQCFQLPDGMRVLKTLWMLRSVASCPADNWKSTRMGEDTF
tBLASTn	>XM_042326690.1	>XM_042326690.1:121-450 PREDICTED: Oncorhynchus tshawytscha avidin-related protein 3-like (LOC112257610), transcript variant X2, mRNA	Oncorhynchus tshawytscha	CNVTGVWRNELGSLLDIEAVGSELRGRYQSAVETAPGVTGSEQQAKLLGVTSNRGLQTSVAFSVLWEAGSCSSWVGQCFQLPDGKRVLKTLWMLRSVASCPADNWKSTRL
tBLASTn	>XM_042327915.1	>XM_042327915.1:121-447 PREDICTED: Oncorhynchus tshawytscha avidin-related protein 3-like (LOC121847305), transcript variant X2, mRNA	Oncorhynchus tshawytscha	CNVTGVWRNELGSLLDIEAVGSELRGRYQSAVETAPGVTGSEQQAKLLGVTSNRGLQTSVAFSVLWEAGSCSSWVGQCFQLPDGKRVLKTLWMLRSVASCPADNWKSTR
tBLASTn	>XM_024431305.2	>XM_024431305.2:136-465 PREDICTED: Oncorhynchus tshawytscha avidin-related protein 3-like (LOC112257609), transcript variant X2, mRNA	Oncorhynchus tshawytscha	PCNVTGVWRNELGSVLDIEVVGSELRGRYQSAVETAPGVTGPKQQAKLLGVTGNRGLQTSVAFSVLWEAGSCSSWVGQCFQLPDGMRVLKTLWMLRSVASCPADNWKSTR
tBLASTn	>XM_058788355.1	>XM_058788355.1:131-529 PREDICTED: Onychostoma macrolepis avidin (avd), mRNA	Onychostoma macrolepis	NESSTLDMKVSSCNITGLWRNELGSTLRVKAEGSEVRGVYQTAVESTRGAAGSHRTARIIGIVGNGTQPSVSFSVLWEKGSCSAWVGQCFILRDGAQMLKTFWMLHSVADNLAGDWGSTRMGEDRFFKTIN
tBLASTn	>XM_058774156.1	>XM_058774156.1:105-479 PREDICTED: Onychostoma macrolepis avidin-like (LOC131539522), mRNA	Onychostoma macrolepis	KVGSSIVSGKWKNELGSVMELMENENCQITGTYLTAVTSKESSHTEETADLVGYINTDETKQTTTIAFCMAWKIEGSCSAFTGQIFQDTKDGSIKDVMKTTWILHSPVDGLHDNWEATWLDVFR
tBLASTn	>XM_026943948.3	>XM_026943948.3:114-470 PREDICTED: Pangasianodon hypophthalmus avidin (avd), mRNA	Pangasianodon hypophthalmus	KLLGCNVTGEWHSELGSQLQLSAAGPEVRGVYRTAVESARGAAGPSREARVVGVISDGPQPTIAFSVLWAKGSCTTWVGQCFILPGGVQVLKTLWMLRSAAESSMDNWDNTRLGEDQFI
tBLASTn	>OX424431.1	>OX424431.1:16524834-16525049 Phoxinus phoxinus genome assembly, chromosome: 23	Phoxinus phoxinus	KVDACNISGVWRNELGSTLRVKAEGSEVRGVYLTAVESVSGAAGLNRTAQILGLVGDGTQPTVSFSVLWEKGSCSAWVGQCFLLGDSAQVLRTFWILRSVADNLSGDWGSTR
tBLASTn	>XM_039675635.1	>XM_039675635.1:118-516 PREDICTED: Pimephales promelas avidin (avd), mRNA	Pimephales promelas	NESSTQNMKVDACNITGVWRNELGSTLHVKADGSEIRGVYQTAVESMSGAAGLDRTAKVIGLVGDGTQPTVSFSVLWEKGSCSAWVGQCFILGDGAQVLKTLWMLRSLADSLAGDWGSTRLGEDLFFKTSIN
tBLASTn	>XM_041262865.1	>XM_041262865.1:162-512 PREDICTED: Polyodon spathula avidin-like (LOC121322671), mRNA	Polyodon spathula	QTQKCNLKGKWKNQLGSTMNISKGQNDGYFTGSYLTTVTREKNVEIKISPISGVVHNSSEPIFAFLVKWSFSDSITSFIGQCFDDDKGERLETMWLLRAKASSSENWAATRVGSDVF
tBLASTn	>XR_005947809.1	>XR_005947809.1:238-576 PREDICTED: Polyodon spathula uncharacterized LOC121303505 (LOC121303505), transcript variant X2, ncRNA	Polyodon spathula	CNLKGKWKNQLGSTMNISKGQNNGNFTGSYLTKVTREKNVEIKISPISGVVHNSSEPIFAFLVKWSFSDSITSFIGQCFDDDKGERLETMWLLRAKASSSENWAATRVGSDVF
tBLASTn	>XM_041264441.1	>XM_041264441.1:240-590 PREDICTED: Polyodon spathula avidin-like (LOC121323397), mRNA	Polyodon spathula	KAQKCDLKGKWKNELGSTMTISSGQNDGNFTGSYLTKVTTENNVEIKTSPISGVVHNSSEPIFAFLVKWSFSDSITSFIGQCFDDDKGDRLETMWLLRAKASSSENWAATRVGSNVF
tBLASTn	>XM_041262857.1	>XM_041262857.1:270-608 PREDICTED: Polyodon spathula avidin-like (LOC121322662), mRNA	Polyodon spathula	CNLKGKWKNQLGSTMNISKGQNNGNFTGSYLTKVTREKNVEIKISPISGVVHNSSEPIFAFLVKWSFSDSITSFIGQCFDDDKGERLETIWLLRAKASSSENWAATRVGSDVF
tBLASTn	>XR_005947808.1	>XR_005947808.1:364-702 PREDICTED: Polyodon spathula uncharacterized LOC121303505 (LOC121303505), transcript variant X1, ncRNA	Polyodon spathula	CNLKGKWKNQLGSTMNISKGQNNGNFTGSYLTKVTREKNVEIKISPISGVVHNSSEPIFAFLVKWSFSDSITSFIGQCFDDDKGERLETMWLLRAKASSSENWAATRVGSDVF
tBLASTn	>XM_041222221.1	>XM_041222221.1:227-571 PREDICTED: Polyodon spathula avidin-like (LOC121296542), mRNA	Polyodon spathula	CDLTGSWVNELGSNMTISTTDNKGHIFGSFFTAVTANSGVKIKESPLSGFKDDSHQPIFGFLVKFTFSDSITNFVGQCFVDKNGVEHLETMWLLRSKADSSGDNWQKTSIGSNQF
tBLASTn	>XM_041244296.1	>XM_041244296.1:202-531 PREDICTED: Polyodon spathula avidin-like (LOC121312580), partial mRNA	Polyodon spathula	KAQKCNLEGKWINDLGSNMIIYKRNNKGIFFGSYFTAVTTEKNVKITPSPISGVVHNSSEPVFAFLVKWSFSDSITSFTGQCFDGKGERLETMWLRRAKAKSSKDNWVAT
tBLASTn	>XM_039739624.1	>XM_039739624.1:686-1066 PREDICTED: Polypterus senegalus avidin (avd), mRNA	Polypterus senegalus	PASAGQLCNLTGMWLNDLGSALQIYPSSTADIQGSFTSVVKLGERGPGSPLKGRVSGVMSSGPLPTFGFSVSWEKGTTTSWVGQCFPIMDGHPGHQMLKTLWLLRSPAEAPEDTWQSTRIGEDTFYK
tBLASTn	>XM_052033293.1	>XM_052033293.1:379-732 PREDICTED: Pristis pectinata avidin-like (LOC127580085), mRNA	Pristis pectinata	CNMTGIWWNDLGSSFYLSEAENLTLSGRYRTAVEAAAGEAGADRQAPVVGIRHGGREPTFTMSTAWAGGSITSWVGQCLILEDGHQILKTMWLLRSPVASLQDDWKSTRIGQDTFHQT
tBLASTn	>XM_052045199.1	>XM_052045199.1:61-447 PREDICTED: Pristis pectinata avidin-like (LOC127587049), mRNA	Pristis pectinata	TASASGTIVAPNLAGCWTNQLGSTVSIEVAEDGTLRGTYTSQVSSTGDQVKGDLIGYQQMFNQPTFGFAVKWTTESVRGSVTVWTGQMFNTHGHQTLMTMWLLRNNTETIGNNWSATRTGQDVFRHCGV
tBLASTn	>XM_052044922.1	>XM_052044922.1:267-620 PREDICTED: Pristis pectinata avidin-like (LOC127586900), mRNA	Pristis pectinata	NLAGCWTNQLGSTVSIEVAEDGTLRGTYTSQVSSTGDQVKGDLIGYQQMFNQPTFGFAVKWTTESVRGSVTVWTGQMFNTHGHQTLMTMWLLRNNTETIGNNWSATRTGQDVFRHCGV
tBLASTn	>XM_044062614.1	>XM_044062614.1:361-723 PREDICTED: Protopterus annectens avidin-like (LOC122794318), mRNA	Protopterus annectens	LEKCHLSGKWENQHKSILTITNVKESTGTLMGNYVTIVSVKGNGTTANPESALYGVQDRGEQPTFAFTVDWSFAESKTAWVGQCFVDNKGRETLETVWVLRSKVDKQSDNWKATRVGMDTF
tBLASTn	>XM_044062367.1	>XM_044062367.1:216-587 PREDICTED: Protopterus annectens avidin-related protein 4/5-like (LOC122794164), transcript variant X1, mRNA	Protopterus annectens	PNMQTMAPSLAGIWKNELGSILSIDEHDGNLFEGTYLTAVKSEETEDDIKLSDIVGFQQQDNSFTFGFTVRWSFSDSVTVFTGQYFPDSENGEILETMWLIRSNVDNHSKDWEATTVGKNTFVR
tBLASTn	>XM_044062368.1	>XM_044062368.1:218-586 PREDICTED: Protopterus annectens avidin-related protein 4/5-like (LOC122794164), transcript variant X2, mRNA	Protopterus annectens	PNMTMAPSLAGIWKNELGSILSIDEHDGNLFEGTYLTAVKSEETEDDIKLSDIVGFQQQDNSFTFGFTVRWSFSDSVTVFTGQYFPDSENGEILETMWLIRSNVDNHSKDWEATTVGKNTFVR
tBLASTn	>XM_044070779.1	>XM_044070779.1:124-450 PREDICTED: Protopterus annectens avidin-like (LOC122801226), mRNA	Protopterus annectens	CILTGTWMNDYHCNVTIGKVDADSIFRGNFYIPVPGSRGVESKGYPLIGIQNLGASPTFAFVVNVAPTNSVSGLVGQCFINKTTGKEILKTKWILRTSAADISDDWKQT
tBLASTn	>XM_043250837.1	>XM_043250837.1:138-533 PREDICTED: Puntigrus tetrazona avidin-like (LOC122353004), mRNA	Puntigrus tetrazona	NESSLEMKAGSCDISGVWRNELGSTLRVKAEGSEVRGVYQTAVESARGAAGLHRTARIIGVAGNGTQPAVSFSVLWEKGSCSAWLGQCFILRDGSQVLKTFWMLRSVAESLADNWGSTRLGEDLFFKTIN
tBLASTn	>XM_043250854.1	>XM_043250854.1:76-471 PREDICTED: Puntigrus tetrazona avidin (avd), mRNA	Puntigrus tetrazona	NESSLEMKAGSCDISGVWRNELGSTLRVKAEGSEVRGVYQTAVESARGAAGLHRTARIIGVAGNGTQPAVSFSVLWEKGSCSAWLGQCFILRDGSQVLKTFWMLRSVAESLADNWGSTRLGEDLFFKTIN
tBLASTn	>XM_017715192.2	>XM_017715192.2:108-479 PREDICTED: Pygocentrus nattereri avidin (avd), transcript variant X2, mRNA	Pygocentrus nattereri	EPKVTRCNVTGQWRSEQGSMLQLTSTGPEVRGIYHTAVETALGASGHNRESKVVGVVGHGLQPAVAFSVLWAKGSCSSWVGQCFLLPGGGQVLKTLWMLRSVVESSLDNWESTRLGEDQFIFVG
tBLASTn	>XM_017715191.2	>XM_017715191.2:117-482 PREDICTED: Pygocentrus nattereri avidin (avd), transcript variant X1, mRNA	Pygocentrus nattereri	QVTRCNVTGQWRSEQGSMLQLTSTGPEVRGIYHTAVETALGASGHNRESKVVGVVGHGLQPAVAFSVLWAKGSCSSWVGQCFLLPGGGQVLKTLWMLRSVVESSLDNWESTRLGEDQFIFVG
tBLASTn	>XM_048611121.1	>XM_048611121.1:184-543 PREDICTED: Rhincodon typus avidin (avd), mRNA	Rhincodon typus	SQARDCNVTGFWQNELGSVLNLNEIGNYKLKGQFLTAVEAAKGEAGSEGRARVIGIKNNGKEPTFSISTAWAGGSVTSWVGQCLMLDDGQQILKTTWLLRSPASSQLEDWKSTRIGQDTF
tBLASTn	XM_056247596.1	>XM_056247596.1:117-515 PREDICTED: Rhinichthys klamathensis goyatoka avidin (avd), mRNA	Rhinichthys klamathensis goyatoka	NESSTQNMKVDACNITGVWRNELGSTLRVKAEGSEVRGVYQTAVETMSGAAGLDRTGQIIGIVGDGTQPTVSFSVLWEKGSCSAWVGQCFILGDGAQVLKTFWMLRSVADNLAGDWGSTRLGEDLFFKTSISN
tBLASTn	>OX637957.1	>OX637957.1:17582247-17582489 Rutilus rutilus genome assembly, chromosome: 25	Rutilus rutilus	SPKVDACNITGVWRNELGSTMRVKAEGSEVRGVYQTAVESMSGAAGLDRTAQIFGIVGDGAQPTVSFSVLWEKGSCSAWVGQCFILGDGAQVLKTFWMLRSVADNLAGDWGSTRLGEDLFFKTSISN
tBLASTn	>NM_001141235.1	>NM_001141235.1:333-695 Salmo salar avidin (avd), mRNA	Salmo salar	PTAQAIPCNVTGVWRNELGSVLAIEAVGSELRGLYQSAVATAPGVTGPEQAKLLGVTGNQGLQTSVAFSVLWEAGSCSSWVGQCFELPDGKRVLKTLWMLRSVASGPADNWKSTRLGEDTF
tBLASTn	>XM_045692743.1	>XM_045692743.1:110-454 PREDICTED: Salmo salar avidin-related protein 3-like (LOC106568096), mRNA	Salmo salar	PCNVTGVWRNELGSVLAIEAVGSELRGLYQSAVATAPGVTGPEQAKLLGVTGNQGLQTSVAFSVLWEAGSCSSWVGQCFELPDGKRVLKTLWMLRSVASGPADNWKSTRLGEDTF
tBLASTn	>XM_045692197.1	>XM_045692197.1:110-454 PREDICTED: Salmo salar avidin (avd), transcript variant X1, mRNA	Salmo salar	PCNVTGVWRNELGSVLAIEAVGSELRGLYQSAVATAPGVTGPEQAKLLGVTGNQGLQTSVAFSVLWEAGSCSSWVGQCFELPDGKRVLKTLWMLRSVASGPADNWKSTRLGEDTF
tBLASTn	>XM_029691696.1	>XM_029691696.1:115-459 PREDICTED: Salmo trutta avidin-related protein 3-like (LOC115149141), mRNA	Salmo trutta	PCNVTGVWRNELGSVLAIEAVGSELRGLYQSAVATAPGVTGPEQAKLLGVTGNQGLQTSVAFSVLWEAGSCSSWVGQCFELPDGKRVLKTLWMLRSVASCPADNWKSTRMGEDTF
tBLASTn	>XM_029690204.1	>XM_029690204.1:115-459 PREDICTED: Salmo trutta avidin-related protein 3-like (LOC115148246), mRNA	Salmo trutta	PCNVTGVWRNELGSVLAIEAVGSELRGLYQSAVATAPGVTGPEQAKLLGVTGNQGLQTSVAFSVLWEAGSCSSWVGQCFELPDGKRVLKTLWMLRSVASCPADNWKSTRMGEDTF
tBLASTn	>LR584415.1	>LR584415.1:c45926682-45926479 Salmo trutta genome assembly, chromosome: 15	Salmo trutta	CNVTGVWRNELGSVLAIEAVGSELRGLYQSAVATAPGVTGPEQAKLLGVTGNQGLQTSVAFSVLWEAGWVGQCFELPDGKRVLKTLWMLRSVASCPADNWKSTR
tBLASTn	>LR584415.2	>LR584415.1:c45926682-45926479 Salmo trutta genome assembly, chromosome: 15	Salmo trutta	CNVTGVWRNELGSVLAIEAVGSELRGLYQSAVATAPGVTGPEQAKLLGVTGNQGLQTSVAFSVLWEAG
tBLASTn	>XM_029742709.1	>XM_029742709.1:100-474 PREDICTED: Salmo trutta avidin-related protein 4/5-like (LOC115180545), mRNA	Salmo trutta	AKVTKITDLSGDWKNELGSLMTLKFEPNSSAFSGTYRSYVGEVHPNVTKELYEPLVGFYNNLKEPQMPTIAFCISWGSVGSCTAFTGQYFNDNGKEVIKSTWILRSSEPSLVDDWEGTRVGTNTF
tBLASTn	>XM_029742854.1	>XM_029742854.1:58-432 PREDICTED: Salmo trutta avidin-related protein 4/5-like (LOC115180621), transcript variant X1, mRNA	Salmo trutta	AKVTKITDLSGDWKNELGSLMTLKFEPNSSAFSGTYRSYVGEVHPNVTKELYEPLVGFYNNLKEPQMPTIAFCISWGSVGSCTAFTGQYFNNNGKEVIKSTWILRFSEPSLVDDWVGTKVGTDTF
tBLASTn	>XM_029742855.1	>XM_029742855.1:61-417 PREDICTED: Salmo trutta avidin-related protein 4/5-like (LOC115180621), transcript variant X2, mRNA	Salmo trutta	AKVTKITDLSGDWKNELGSLMTLKFEPNSSAFSGTYRSYVGEVHPNVTKELYEPLVGFYNNLKEPQMPTIAFCISWGSVGSCTAFTGQYFNNNGKEVIKSTWILRFSEPSLVDDWVGTK
tBLASTn	>XM_029742856.1	>XM_029742856.1:62-406 PREDICTED: Salmo trutta avidin-related protein 4/5-like (LOC115180621), transcript variant X3, mRNA	Salmo trutta	AKVTKITDLSGDWKNELGSLMTLKFEPNSSAFSGTYRSYVGEVHPNVTKELYEPLVGFYNNLKEPQMPTIAFCISWGSVGSCTAFTGQYFNNNGKEVIKSTWILRFSEPSLVDDW
tBLASTn	>XR_002879623.1	>XR_002879623.1:121-423 PREDICTED: Salvelinus alpinus uncharacterized LOC111981711 (LOC111981711), ncRNA	Salvelinus alpinus	NVTGVWRNELGSVLDIEGRRFAPSLYQSAVETAPGVTGPEQQAKLLVLVIGSANLCGFSVLWEAGSCSAWVGQCFQLPDGKRVLKTLWMLRSVASCPAT
tBLASTn	>XM_055939820.1	>XM_055939820.1:76-423 PREDICTED: Salvelinus fontinalis avidin-related protein 3-like (LOC129866843), mRNA	Salvelinus fontinalis	CNVTGVWRNELGSVLDIEAVGSELRGLYQSAVETAPGVTGPEQQAKLLGVTSNRGLRTSVAFSVLWEAGSCSAWVGQCFQLPDGKRVLKTLWMLRSVASCPADNWKSTRMGEDTFI
tBLASTn	>XM_055939808.1	>XM_055939808.1:76-423 PREDICTED: Salvelinus fontinalis avidin-related protein 3-like (LOC129866836), mRNA	Salvelinus fontinalis	CNVTGVWRNELGSVLDIEAVGSELRGLYQSAVETAPGVTGPEQQAKLLGVTSNRGLRTSVAFSVLWEAGSCSAWVGQCFQLPDGKRVLKTLWMLRSVASCPADNWKSTRMGEDTFI
tBLASTn	>XM_055868838.1	>XM_055868838.1:119-469 PREDICTED: Salvelinus fontinalis avidin-related protein 3-like (LOC129815234), mRNA	Salvelinus fontinalis	PCNVTGVWRNELGSVLDIEAVGSELRGLYQSAVETAPGVTGPEQQAKLLGVTSNRGLRTSVAFSVLWEAGSCSAWVGQCFQLPDGKRVLKTLWMLRSVASCPADNWKSTRMGEDTFI
tBLASTn	>XM_055942898.1	>XM_055942898.1:113-463 PREDICTED: Salvelinus fontinalis avidin-related protein 3-like (LOC129868709), mRNA	Salvelinus fontinalis	PCNVTGVWRNELGSVLDIEAVGSELRGLYQSAVETAPGVTGPEQQAKLLGVTSNRGLRTSVAFSVLWEAGSCSAWVGQCFQLPDGKRVLKTLWMLRSVASCPADNWKSTRMGEDTFI
tBLASTn	>XM_038988033.1	>XM_038988033.1:73-420 PREDICTED: Salvelinus namaycush avidin-related protein 3-like (LOC120043444), mRNA	Salvelinus namaycush	PCNVTGVWRNELGSVLDIEAVGSELRGLYQSAVETAPGVTGPEQQAKLLGVTSNRGLRTSVAFSVLWEAGSCSAWVGQCFQLPDGKRVLKTLWMLRSVASCPADNWKSTRMGEDTF
tBLASTn	>XM_038988867.1	>XM_038988867.1:330-695 PREDICTED: Salvelinus namaycush avidin-related protein 3-like (LOC120044260), mRNA	Salvelinus namaycush	PTAQAIPCNVTGVWRNELGSVLDIEAVGSELRGLYQSAVETAPGVTGPEQQAKLLGVTSNRGLRTTIAFSVVWAKGSCTTWVGQCFSLPGGGQVLNMLWMLRSAAQSSVDNWGSTRLGEDRFIFT
tBLASTn	>XM_038778091.1	>XM_038778091.1:365-739 PREDICTED: Scyliorhinus canicula avidin-related protein 1-like (LOC119953630), mRNA	Scyliorhinus canicula	PGILAGGCNMTGFWRNDLGSVFYLSEAQNFRLNGQYLTAVEAAREEAGPEKQAQVIGIRSNGKEPTFSMSTAWAGGSITSWVGQCLILEGGQQVLKTTWLLRSPATSIQEDWKATRIGQDTFHQT
tBLASTn	>XM_038787532.1	>XM_038787532.1:326-664 PREDICTED: Scyliorhinus canicula avidin-like (LOC119958995), mRNA	Scyliorhinus canicula	ASLAGYWTNKLGSHMRITVNDSGFITGRYKSKVSASGEVARGDIVGYQQDITQPTFGFVVKWATAPADSVTVWAGQYYNGGGKEQLKTMWLLREHDPAANDNWDATLVGMDVF
tBLASTn	>XM_038787478.1	>XM_038787478.1:296-628 PREDICTED: Scyliorhinus canicula avidin-like (LOC119958955), mRNA	Scyliorhinus canicula	LAGCWTNELGSIVWINVMDAGGFEGSYTSKASVSGEVSRGDIVGYQQDITQPTFGFVVKWATAPADSVTVWAGQYYNGGGKEQLNTMWLLRLNRQDPKDNWGATLAGMDVF
tBLASTn	>OX327770.1	>OX327770.1:c18421184-18420969 Silurus aristotelis genome assembly, chromosome: 18	Silurus aristotelis	VLDCNVTGKWRSELGSHLHLSAVGPEVRGVYRTAVESVRGAAGLEREAKVFGVVSNSPQPTIAFSVVWAKGSCTTWVGQCFSLPGGGQVLNTLWMLRSAAQSSVDNWGSTR
tBLASTn	>XM_046861650.1	>XM_046861650.1:119-481 PREDICTED: Silurus meridionalis avidin (avd), mRNA	Silurus meridionalis	KVLHCNVTGEWRSELGSHLLLSAVGPEVRGVYRTAVESVRGAAGLEREAKVFGVVSNSPQPTIAFSVVWAKGSCTTWVGQCFSLPGGGQVLNMLWMLRSAAQSSVDNWGSTRLGEDRFIFT
tBLASTn	>XM_016473077.1	>XM_016473077.1:111-509 PREDICTED: Sinocyclocheilus anshuiensis avidin-like (LOC107677992), mRNA	Sinocyclocheilus anshuiensis	NESSTLDMKVSSCNITGVWSNELGSTLRVKAEGSEVRGVYQTAVESTRGAAGLHRTAQIIGVVGNGTQPAVSFSVLWEKGSCSAWLGQCFILRDGEQVLKTFWMLRSVADNLAGDWGSTRLGEDLFFKTISN
tBLASTn	>XM_016233853.1	>XM_016233853.1:112-510 PREDICTED: Sinocyclocheilus grahami avidin-like (LOC107552052), mRNA	Sinocyclocheilus grahami	NESSTLDMKVSSCNITGVWSNELGSTLRVKAEGSEVRGVYQTAVESKRGAAGLHRTAQIIGVVGNGTQPAVSFSVLWEKGSCSAWLGQCFILRDGEQVLKTFWMLRSVADNLAGDWGSTRLGEDLFFKTISN
tBLASTn	>XM_016261498.1	>XM_016261498.1:88-468 PREDICTED: Sinocyclocheilus grahami avidin-like (LOC107575088), mRNA	Sinocyclocheilus grahami	KVVSSIVSGKWKNELGSVMEMKEKENGQIIGTYLTAVTSKESSHTEETADLVGYINTDQTKQTTTIAFCMAWKIEGSCSAFTGQIFQENKDGSIEDVIKTTWILHSPVDGLQDNWEATCVGENTFHR
tBLASTn	>XR_001637629.1	>XR_001637629.1:2-157 PREDICTED: Sinocyclocheilus rhinocerous uncharacterized LOC107720598 (LOC107720598), ncRNA	Sinocyclocheilus rhinocerous	CSAWLGQCFILRDGEQVLKTFWMLRSVADNLAGDWGSTRLGEDLFFKTISN
tBLASTn	>XR_001637628.1	>XR_001637628.1:2-157 PREDICTED: Sinocyclocheilus rhinocerous uncharacterized LOC107720594 (LOC107720594), ncRNA	Sinocyclocheilus rhinocerous	CSAWLGQCFILRDGEQVLKTFWMLRSVADNLAGDWGSTRLGEDLFFKTISN
tBLASTn	>XR_001639512.1	>XR_001639512.1:2-157 PREDICTED: Sinocyclocheilus rhinocerous uncharacterized LOC107735799 (LOC107735799), ncRNA	Sinocyclocheilus rhinocerous	CSAWLGQCFILRDGEQVLKTFWMLRSVADNLAGDWGSTRLGEDLFFKTISN
tBLASTn	>OX439270.1	>OX439270.1:18080165-18080407 Squalius cephalus genome assembly, chromosome: 24	Squalius cephalus	SPKVDACNITGVWRNELGSTMRVKAEGSEVRGVYQTTVESMSGAAGLDRTAQILGIVGDGAQPTVSFSVLWGKGSCSAWVGQCFILGDGAQVLKTFWMLRSVADNLAGDWGSTRLGEDLFFKTSISN
tBLASTn	>XM_048555209.1	>XM_048555209.1:320-685 PREDICTED: Stegostoma fasciatum avidin (avd), mRNA	Stegostoma fasciatum	PAILARDCNVTGFWQNELGSVLNLNEIENYELRGQFLTAVEAAKGAAGSEGRARVVGIKNNGKEPTFSLSTAWAGGSITSWVGQCLMLDDGQQILKTTWLLRSPASSLLEDWKSTRIGQDTF
tBLASTn	>XM_048525001.1	>XM_048525001.1:99-428 PREDICTED: Stegostoma fasciatum avidin-like (LOC125449309), mRNA	Stegostoma fasciatum	LSGCWVNDLNSTMLINVTNSGLISGLYVSHVSTSGATVKGIITGYQHVRGVSTFGIVVKWTTGSITVWAGQYFQTNEHEILNTMWLLRLSAPNPAENWKATWTGTDVFHR
tBLASTn	>XM_027158626.2	>XM_027158626.2:153-515 PREDICTED: Tachysurus fulvidraco avidin (avd), mRNA	Tachysurus fulvidraco	DRKVLCCNVTGEWRSELGSRLHLIAVGTEVRGVYRTAVESSLGAAGPNREAKVVGVVSDGPQTTIAFSVLWDKGSCASWVGQCFPVPGGGQVLNTLWMLRSAVMSSTDNWDSTRLGEDRFI
tBLASTn	>XM_056737126.1	>XM_056737126.1:214-603 PREDICTED: Triplophysa dalaica avidin (avd), mRNA	Triplophysa dalaica	SEMNVKGNACNITGAWRNELGSTLRVKVEGSQITGVYETAVESTRGAAGRESKAKIIGVVGEGPQPTVSFAVMWEKGSCSAWVGQCFILPGDVRVLKTFWLLRSAADNLSGDWGSTRLGEDLFFMIILN
tBLASTn	>XM_056759980.1	>XM_056759980.1:140-502 PREDICTED: Triplophysa dalaica avidin-related protein 4/5-like (LOC130430808), transcript variant X2, mRNA	Triplophysa dalaica	NMESKSSKVSGKWKNELGSIMELKENGTGQISGTYTTAAEFKARNSPGETADLVGYINTAEAKKTTIAFCMAWKEGSCSAFSGQFFDGKGTGVIKTTWLLHSPVDCLQDNWEATRVGENTF
tBLASTn	>XM_056759979.1	>XM_056759979.1:145-507 PREDICTED: Triplophysa dalaica avidin-related protein 4/5-like (LOC130430808), transcript variant X1, mRNA	Triplophysa dalaica	NMESKSSKVSGKWKNELGSIMELKENGTGQISGTYTTAAEFKARNSPGETADLVGYINTAEAKKTTIAFCMAWKEGSCSAFSGQFFDGKGTGVIKTTWLLHSPVDCLQDNWEATRVGENTF
tBLASTn	>XM_057321962.1	>XM_057321962.1:86-466 PREDICTED: Triplophysa rosa avidin (avd), transcript variant X1, mRNA	Triplophysa rosa	NVKANACNITGAWRNELGSTLRVKVEGSQVTGVYQTAVESTRGAAGRERKAKIIGVVGEGPQPTVSFAVMWEKGSCSAWVGQCFVLPDGVRVLKTFWLLRSVADNLASNWGSTRLGEDLFFMTILN
tBLASTn	>XM_057321963.1	>XM_057321963.1:86-424 PREDICTED: Triplophysa rosa avidin (avd), transcript variant X2, mRNA	Triplophysa rosa	NVKANACNITGAWRNELGSTLRVKVEGSQVTGVYQTAVESTRGAAGRERKAKIIGVVGEGPQPTVSFAVMWEKGSCSAWVGQCFVLPDGVRVLKTFWLLRSVADNLASNWGST
tBLASTn	>BT075026.1	>BT075026.1:101-451 Osmerus mordax clone omor-eva-516-369 Avidin precursor putative mRNA, complete cds	Osmerus mordax	PLVGKWKNELGSVMIIDPSADMSLMGSYETNVGPDIKKFVPLYGVMNPMNTANPTFTFSIAWDSVEKATCSAFVGQYFSNVEGEKLLTMWLLRDAVDTEGDNWEATMVGNNIFTRAK
tBLASTn	>OV754625.1	>OV754625.1:22131276-22131518 Acipenser ruthenus genome assembly, chromosome: 17	Acipenser ruthenus	QCDLKGKWKNELGSNMTISVIDKNGYFSGSYLTAVTTQKKVEIKKSPISGVMVPSSQPIFAFHVNWTFSGSITAFTGQCFVDSSGERLETMWLLKATAGSSDDNWASTR
tBLASTn	>OV737698.1	>OV737698.1:22472383-22472625 Acipenser ruthenus genome assembly, chromosome: 17	Acipenser ruthenus	QCDLKGKWKNELGSNMTISVIDKNGYFSGSYLTAVTTQKKVEIKKSPISGVMVPSSQPIFSFHVNWTFSGSITAFTGQCFVDSSGERLETMWLLKAIAGSSDDNWASTR
tBLASTn	>OV754627.1	>OV754627.1:28982483-28982710 Acipenser ruthenus genome assembly, chromosome: 19	Acipenser ruthenus	QCDLTGKWVNELGSNMTISKTDDKGHIFGSYFITLTANNGVEIKESPLSGIKDDSHQPIFGFLVKWTFSGSITNFVGQCFVDKNGVERLETMWLLRTKADSSGANWEKTR
tBLASTn	>OV737700.1	>OV737700.1:28708903-28709130 Acipenser ruthenus genome assembly, chromosome: 19	Acipenser ruthenus	QCDLTGKWVNELGSNMTISKTDDKGHIFGSYFITLTANNGVEIKESPLSGIKDDSHQPIFGFLVKWTFSGSITNFVGQCFVDKNGVERLETMWLLRTKADSSGANWEKTR
tBLASTn	>LR744060.1	>LR744060.1:3599748-3599978 Scyliorhinus canicula chromosome 31	Scyliorhinus canicula	QKASLAGYWTNKLGSHMRITVNDSGFITGRYKSKVSASGEVARGDIVGYQQDITQPTFGFVVKWATGN
tBLASTn	>XR_002253479.2	>XR_002253479.2:120-353 PREDICTED: Oncorhynchus kisutch uncharacterized LOC109879116 (LOC109879116), ncRNA	Oncorhynchus kisutch	ENQNNRRNQRLVGKVSCSAFTGQYFNENNQEVIKTTWNLRSSEPSLGQDWEGTRVGTDIFRRV
tBLASTn	>XR_005459074.1	>XR_005459074.1:92-238 PREDICTED: Scyliorhinus canicula uncharacterized LOC119958805 (LOC119958805), ncRNA	Scyliorhinus canicula	ADSVTVWAGQYYNGGGKEQLKTMWLLREHDPAANDNWDATLVGMDVFTR
tBLASTn	>OV754628.1	>OV754628.1:28630041-28630160 Acipenser ruthenus genome assembly, chromosome: 20	Acipenser ruthenus	STTNFGGQCFVDKNGVERLETMWLLRAKTDSSGYNWEKTR
tBLASTn	>OV737701.1	>OV737701.1:29154872-29154991 Acipenser ruthenus genome assembly, chromosome: 20	Acipenser ruthenus	STTNFGGQCFVDKNGVERLETMWLLRAKTDSSGYNWEKTR
tBLASTn	>LR584443.1	>LR584443.1:c20030258-20030142 Salmo trutta genome assembly, chromosome: 40	Salmo trutta	SCTAFTGQYFNDNGKEVIKSTWILRSSEPSLVDDWEGTR
tBLASTn	>XR_005951071.1	>XR_005951071.1:548-757 PREDICTED: Polyodon spathula uncharacterized LOC121322672 (LOC121322672), ncRNA	Polyodon spathula	AQKCNLEGKWINDLGSNMIIYKRNNKGIFFGSYFTAVTTEKNVKITPSPISGVVHNSSEPVFAFLVKWSFS
