# Supplementary material for: Avidin is evolutionarily conserved in fish but dispensable for development and resistance against Streptococcus agalactiae in zebrafish
Source: FEBS Open Bio. 2026 Jul 31:10.1002/2211-5463.70320. Online ahead of print. doi: 10.1002/2211-5463.70320 (PMC13425791; doi:10.1002/2211-5463.70320)
Supplement: Supplementary file 3 — Table S2. Curated hits from BLAST analysis. [file FEB4-9999-0-s004.xlsx]

## Sheet: Table 2
Supplementary Table 2. Curated hits from BLAST analysis. Zebrafish (Danio rerio, E7F650), chicken (Gallus gallus, P02701), X. tropicalis (A7YYL1) and S. avidinii (P22629) avidin sequences were used to identify putative avidins from fish species. The list represents hits after curation; identical and highly similar avidins wihin each species have been removed.
Short ID	Long ID	MEGA ID	Species/Subspecies (latin name)	Species (common name)	Genus	Family	Class	Sequence
>KAK1162169.1	>KAK1162169.1 avidin-like [Acipenser oxyrinchus oxyrinchus]	>A. oxyrinchus_1C	Acipenser oxyrinchus oxyrinchus	Atlantic sturgeon	Acipenser	Acipenseridae	Actinopterygii	MKNAILFTTFNLLFQVAFYNCNAHKCNLIGNWTNELGSNMTIDKPTPGTNFNGFYFTAVTVQNGTVIQKSLLYGAENVQHSDQPVFGFVVNWSFTESISDFVGQCFVDGEGVEKLETMWLLRAKADSSGDNWKATRVGSNLFFRPNK
>KAK1168647.1	>KAK1168647.1 avidin [Acipenser oxyrinchus oxyrinchus]	>A. oxyrinchus_1B	Acipenser oxyrinchus oxyrinchus	Atlantic sturgeon	Acipenser	Acipenseridae	Actinopterygii	MKNMIIFSTFILLFQVALYNCNAEKCDLKGKWKNELGSNMTISETDKNGYFLGSYLTAVTTHTNVEIKKSPISGVMVHSSQPIFAFHVKWTFSDSITTFTGQCFVDSSGERLETMWLLKATARSSDDNWASTRVGSNVFRRLI
>KAK1161934.1	>KAK1161934.1 avidin-like [Acipenser oxyrinchus oxyrinchus]	>A. oxyrinchus_1A	Acipenser oxyrinchus oxyrinchus	Atlantic sturgeon	Acipenser	Acipenseridae	Actinopterygii	MKNMILFLTLILLFQVAFYNCHEQKCDLTGKWVNELGSNMTISKTDNKGHIFGSYFITVTANNGVEIKESPLAGIKDDSHQPIFGFLVKWTFSESITNFVGQCFVDKNGVERLETMWLLRTKADSSGANWEKTR
>XP_034784183.2	>XP_034784183.2 avidin-like [Acipenser ruthenus]	>A. ruthenus_1A	Acipenser ruthenus	Sterlet	Acipenser	Acipenseridae	Actinopterygii	MKNMILFLTLILLFQVAFYNCHEQKCDLTGKWVNELGSNMTISKTDDKGHIFGSYFITLTANNGVEIKESPLSGIKDDSHQPIFGFLVKWTFSESITNFVGQCFVDKNGVERLETMWLLRTKADSSGANWEKTRVGSNLFHRLAIKK
>XP_058846106.1	>XP_058846106.1 avidin-like isoform X1 [Acipenser ruthenus]	>A. ruthenus_1B	Acipenser ruthenus	Sterlet	Acipenser	Acipenseridae	Actinopterygii	MKNMIIFSTLILLFQVALYNCNAEKCDLKGKWKNELGSNMTISVIDKNGYFSGSYLTAVTTQKKVEIKKSPISGVMVPSSQPIFAFHVNWTFSDSITAFTGQCFVDSSGERLETMWLLKAIAGSSDDNWASTRVGSNVFRRLI
>XM_048250953.1	>XM_048250953.1:114-449 PREDICTED: Alosa alosa avidin-related protein 4/5-like (LOC125299617), mRNA	>A. alosa_2	Alosa alosa	Allis shad	Alosa	Alosidae	Actinopterygii	LVGLWTNGDCTEMDIAEPEKGHLTGWYKIAVGTPREASVPLKGLVNHTKADSPCFSFCVSMGEIGGDSCNAVVGQYFNHNGEEALKTLWLMRAGVDSHEDNWGATRVGENTF
>KAG5284229.1	>KAG5284229.1 hypothetical protein AALO_G00024360 [Alosa alosa]	>A. alosa_1	Alosa alosa	Allis shad	Alosa	Alosidae	Actinopterygii	MGGMSIRVVKLILVVALCAGGLVIHCANGEVSFTEQSEARYGVTKASYCNVTGVWRNDLGSLLQLHAVGSVMKGVYVTAVESSIGAAGFHGQAGLTGFVSEGAQPTVTFSVLWEKGSCTSWVGQCFTLPNGERVLKTHWMLRSVANSPKENWMSTRFGEDHFTFLHVEIQNYS
>XP_041948648.1	>XP_041948648.1 avidin-like [Alosa sapidissima]	>A. sapidissima_2	Alosa sapidissima	American shad	Alosa	Alosidae	Actinopterygii	MGGMSIRVVKLILVVALCAGGLVIHCANGEVSFTKQSEARYGVTKASYCNVTGVWRNDLGSLLQLHAVGSVMKGVYVTAVESSIGAAGFHGQAGLTGFVSKGAQPTVTFSVLWEKGSCTSWVGQCFTLPNGERVLKTHWMLRSVANSPKENWMSTRFGEDHFTFLHVEIQNYS
>XP_041951556.1	>XP_041951556.1 avidin-related protein 4/5-like isoform X1 [Alosa sapidissima]	>A. sapidissima_1	Alosa sapidissima	American shad	Alosa	Alosidae	Actinopterygii	MLETELGSLRPRGAFYTTQHTQIRQKMAKSLVGLWTNGDCTEMDIAEPEKGHLTGWYKIAVGTPREASVPLKGLVNHTKADSPCFSFCVSMGEIGGDSCNAVVGQYFNHNGEEALKTLWLMRAGVDSHEDNWGATRVGENTFKRKTA
>XP_032900334.1	>XP_032900334.1 avidin-related protein 4/5-like [Amblyraja radiata]	>A. radiata	Amblyraja radiata	Thorny skate	Amblyraja	Rajidae	Chondrichthyes	MAAPSPCIVLFILALVVPGISAGRCNMTGTWWNVLGSTFYLSEAENSSLRGRYQTAVEAAAGEAGPDGLAPVIGIRHSGRDPTFSMSTMWAGGSITSWVGQCLMQEDGNQVLKTMWLLRSPVASLEEDWKSTRVGQDTFYRIAKDVLSKDELQSLKP
>KAF4082281.1	>KAF4082281.1 hypothetical protein AMELA_G00149870 [Ameiurus melas]	>A. melas	Ameiurus melas	Black bullhead	Ameiurus	Ictaluridae	Actinopterygii	MESFVACLCVLALGMCQIIIGQALIPDSERKVKVLDCNVTGEWHSELGSQLQLSTVGPEVRGVYTTVQESTRGAAGPNREAKVVGVISGGPQPTIAFSALWAKGSCTTWVGQCFVLPGGVRVLKTLWMLRSAAESSTDNWDSTRLGADQFTFARGVESP
>MBN3306348.1	>MBN3306348.1 AVR4 protein [Amia calva]	>A. calva_1	Amia calva	Bowfin	Amia	Amiidae	Actinopterygii	VCVQGAVCNVTGVWMSAMGSILKLAVSPDAELGGNYMTSVETMKGVAGNQRQSRLSGLLNRGAQPTFAFSVVWEGGSSSSWVGQCLVLGDGSQVLKTLWMLRSAAQGPEDDWKSTR
>MBN3305764.1	>MBN3305764.1 AVID protein [Amia calva]	>A. calva_2A	Amia calva	Bowfin	Amia	Amiidae	Actinopterygii	MRTITVLFSLLCLYQISTSDGKQQKCDLRGQWRNELGSNMTVESMNNAGFFRGSYMTAVTTQNEMVVKVSPLSGFLNINGKSTVFGFLVKWSFVESVTSWVGQCFVDSNGVEHLETMWLLRGKAQSAGDDWAQTRVGKNVFHRIQ
>MBN3305763.1	>MBN3305763.1 AVID protein [Amia calva]	>A. calva_2B	Amia calva	Bowfin	Amia	Amiidae	Actinopterygii	MRAGLVLLCVLCLYQSCTSQLLGRKCYLLGLWKNELGSNLSVTALKNGFFEGVYYTAVTSQENLVSKESPVSGWEQWNKDTLQPVFGFLVKWSFVESVTSFVGQCFMEKDGTERLETMWLMRGQAATAAEDWKQTWVGKNVFHRVTGGPSAKRTL
>ROL54473.1	>ROL54473.1 Avidin [Anabarilius grahami]	>A. grahami_1	Anabarilius grahami	Kanglang fish	Anabarilius	Cyprinidae	Actinopterygii	MSSLMWYLLFMTLITSRTVLANESSTLDMKVDVCNITGVWRNELGSTLHVKADGSEVRGVYETAVESTRGAAGEHRTARVIGIVGDGTQPTVSFSVLWEKGSCSAWVGQCFILHDGAQVLKTFWMLRSVADNLAGDWGSTRLGEDLFFKT
>ROL08907.1	>ROL08907.1 Avidin [Anabarilius grahami]	>A. grahami_2	Anabarilius grahami	Kanglang fish	Anabarilius	Cyprinidae	Actinopterygii	MELEEKESGQITGIYTTPVTTQGQEKETTKLVGYINTDQNEQTTTIAFCMAWKKEGSCSAFSGQIFKDDHGADVMKTTWLLHSAEKLGENWKGTRAFSGQIFKDDHGADVMKTTWLLHSAESLGENWKGTR
>OX637369.1	>OX637369.1:24363097-24363321 Argentina silus genome assembly, chromosome: 2	>A. silus	Argentina silus	Greater argentine	Argentina	Argentinidae	Actinopterygii	QAACCNVTGLWRNDLGSVLYIQAVGSELKGSFQSGVELMSGATGPAKLGKLLGVVSSPGPLTSIAFSVLWEAGSCSSWVGQCFPLPDGKRVLKTLWMLRSVAPSPADNWKSTR
>XP_007233875.1	>XP_007233875.1 avidin isoform X1 [Astyanax mexicanus]	>A. mexicanus	Astyanax mexicanus	Mexican tetra	Astyanax	Characidae	Actinopterygii	MESLVLCLWFISVGLAQMFTGQDPLAKQGTHCNVTGQWKNELGSTLQLTSNGPELRGVYHTAVETECGASGQNREARVVGVISEGPQPTVAFSVQWLKGSCSVWVGQCFLLPGGGQVLKTLWMLRSAAESTAGNWGSTRLGEDQFVFVGKAEVADGH
>MBN3318096.1	>MBN3318096.1 AVID protein [Atractosteus spatula]	>A. spatula_1A	Atractosteus spatula	Alligator gar	Atractosteus	Lepisosteidae	Actinopterygii	QCSLEGSWKNELGSNMTVKAVDGSGLFMGSYFTAVSTQQGARIKESALSGQVQPKHPVFGFLVKWSFVESVTSWVGQCFVSQTGEERLETIWLLRGKAKTEGDDWSQTR
>MBN3315112.1	>MBN3315112.1 AVID protein [Atractosteus spatula]	>A. spatula_1B	Atractosteus spatula	Alligator gar	Atractosteus	Lepisosteidae	Actinopterygii	MSSSNTRLGTVLLSLTLISWIAGAECFVIKKCNLQGQWKNELGSNMTLSAPDRNGFFTGTYLTAVTANKTLVIKQSPLTGNLNMFTANAQQRVFGFLVNWTFSDSVTSFVGQCFVQKDGTERLQTTWLLRGSAATEADNWSQTRRVHCVFILGQVAHCNAQYSSSHHALGHQCPGRAGRGVDPFRPKGIFSYDSDSCSIQSLHTASMATF
>TSV15258.1	>TSV15258.1 Avidin [Bagarius yarrelli]	>B. yarrelli	Bagarius yarrelli	Giant devil catfish	Bagarius	Sisoridae	Actinopterygii	MRFCLTMKSSGVGLCVLALGMCQIIIARKVLDCNVTGEWRNELGSRLLLTSVGPEVRGVYRTAVESVRGAAGPNREAKVIGVISDGPQPTIAFSVLWAKGSCASWVGQCFTLPGGDQVLNTLWMLRSAVSSSMNDWDGTRLGDDRFVFLRGAESP
>OX344791.1	>OX344791.1:c9862480-9862262 Barbatula barbatula genome assembly, chromosome: 24	>B. barbatula	Barbatula barbatula	Stone loach	Barbatula	Nemacheilidae	Actinopterygii	NACNVTGAWRNELGSTLRVKVEGSRVTGVYQTAVESTRGAAGRERTAKIIGVVGEGPQPTVSFAVMWEKGSCSAWVGQCFVLPDGVRVLKTFWLLRSVADNFSADWGSTR
>OW387163.1	>OW387163.1:13500392-13500607 Barbus barbus genome assembly, chromosome: 47	>B. barbus	Barbus barbus	Common barbel	Barbus	Cyprinidae	Actinopterygii	KVSSCNITGVWRNELGSTLRVKAEGSEVKGVYQTAVESTRGAAGLHRTARIIGIVGNGTQPAVSFSVLWEKGSCSAWVGQCFILRDGAQVLKTFWMLRSVADNLAGDWGSTRRLGEDLFFKT
>OX465218.1	>OX465218.1:c20443277-20443053 Borostomias antarcticus genome assembly, chromosome: 15	>B. antarcticus	Borostomias antarcticus	Large-eye snaggletooth	Borostomias	Stomiidae	Actinopterygii	QVLCCNVTGLWRNQLGSVLRIQADGSELRGDYLTAVETEPGATGPFQLGKLIGVVSNQGLQTSVAFSVLWETGSCSSWVGQCFSLPDGKRVLKTLWMLRSVAQSLTDNWKNTR
>XP_042198489.1	>XP_042198489.1 avidin [Callorhinchus milii]	>C. milii	Callorhinchus milii	Australian ghostshark	Callorhinchus	Callorhinchidae	Chondrichthyes	MVLPPALPSSVGPGLRGKDDRNSRASVTHGLQSSGGGRAARVAGHCRPTSDELPGLGLPPPGLGADPVPPVPPQAEGCNMTGLWRSGLGSAVHLAERGGGALRGRYMTAVEVQKGDAAPESDVMGVRNTGRNPTFSFSVAWAAGSTTSWVGQCFVQEDGQEVLKTMWLLRSSATSPQENWAAVRIGEDTFHRSPGNVVSEQLRAGA
>XP_026130425.1	>XP_026130425.1 avidin-like [Carassius auratus]	>C. auratus	Carassius auratus	Goldfish	Carassius	Cyprinidae	Actinopterygii	MNHFVLQFCTKMSSLMWFSIFVTLITSRTLSANEFSTLDMKVTSCNITGVWRNELGSTLHMKAEGSEVRGVYQTAVESTSGAAGLHRTARIIGIVGNGTQPAVSFSVLWEKGSCSAWLGQCFILHDGEQVLKTFWMLRSVADDLAGDWGSTRLGEDVFFKT
>OY720516.1	>OY720516.1:c8042179-8041994 Carassius carassius genome assembly, chromosome: 49	>C. carassius_1B	Carassius carassius	Crucian carp	Carassius	Cyprinidae	Actinopterygii	SPRVSSCSITGFWRNELGSTPRVMAEGSEVKGVERALFSKKIFFFGPAVSFSVLWEKGSCSAWVSQCFILFDGALKTFWLLRSVADNLIGGWVSTRRLEEDLFFKTISD
>XP_059395124.1	>XP_059395124.1 avidin [Carassius carassius]	>C. carassius_1A	Carassius carassius	Crucian carp	Carassius	Cyprinidae	Actinopterygii	MTHFVPQFWTKMSSLMWYSIFVTLITSQTLSANEFSTLDMKVTSCNITGVWRNGLGSTLHVKAEGSEVRGVYQTAVESTRGAAGLHRTARIIGIVGNGTQPAVSFSVLWEKGSCSAWLGQCFILHDGEQVLKTFWMLRSVADDLAGDWGSTRLGEDVFFKT
>XP_052422494.1	>XP_052422494.1 avidin [Carassius gibelio]	>C. gibelio	Carassius gibelio	Prussian carp	Carassius	Cyprinidae	Actinopterygii	MNHFVPQFCTKMSSLMWYSIFVTLITSRTLSANEFSTLDMKVTSCNITGVWRNELGSTLHMKAEGSEVRGVYQTAVESTSGAAGLHRTARIFGIVGNGTQPAVSFSVLWEKGSCSAWLGQCFILHDGEQVLKTFWMLRSVADDLAGDWGSTRLGEDVFFKT
>XP_041073212.1	>XP_041073212.1 avidin-related protein 1-like [Carcharodon carcharias]	>C. carcharias_1	Carcharodon carcharias	Great white shark	Carcharodon	Lamnidae	Chondrichthyes	MERHIFAISLCLLAFSTPGILADGCNMTGFWRNELGSVFYLSEAEDLTLNGQYLTAVEAAREEAGPERQAQVIGIRNNGREPTFSMSTAWAGGSITSWVGQCLLLEGGQQVLKTTWLLRSLATSLQDDWKSTRIGQDTFRQTNGAILKGSHR
>XP_041035791.1	>XP_041035791.1 avidin-like [Carcharodon carcharias]	>C. carcharias_2B	Carcharodon carcharias	Great white shark	Carcharodon	Lamnidae	Chondrichthyes	MTGRLMYLALMLSLCIISASYAELATSLSGCWKNELGSTMKIDVNEAGHIRGTYVSQVSMSKKPAEGVVVGYQQDLTQPTFGFIVKWIKAATSVSVWAGQYFKVGDEAKLITIWLLRASCLDQGENWNATRVGMDVFSRNDTACKLTNLRSESGEMKQEVSSDGEFSGSYHA
>XP_041037893.1	>XP_041037893.1 avidin-related protein 4/5-like [Carcharodon carcharias]	>C. carcharias_2A	Carcharodon carcharias	Great white shark	Carcharodon	Lamnidae	Chondrichthyes	MQRIVWCLALTLLSTVSTNEDLDHQFSGCWHNQLSSFLNIVVHIDGGITGSYQSSVSETGLQANGSLCGYHQGPQHPTFGFVVKWTSPNTKDSISVWTGQFFKGPEGEILETVWLFRSSVDKERNNWDATKVGQDYFFRYVGTCPV
>XP_043570489.1	>XP_043570489.1 avidin [Chiloscyllium plagiosum]	>C. plagiosum_1	Chiloscyllium plagiosum	Whitespotted bamboo shark	Chiloscyllium	Hemiscylliidae	Chondrichthyes	MERRIFAISLFLVAFFAPGILAGVCNMTGLWQNDLGSVLNLNEIENYKLKGKFLTAVEAAKGEAGSDRRARVIGIKNNGKEPTFSMSVAWAGGSITSWVGQCLMLEDGQQILRTTWLLRSPATNLLEDWKTTRIGQDTFHQINGDIPQGIHQKSVNL
>XP_043538978.1	>XP_043538978.1 avidin-like [Chiloscyllium plagiosum]	>C. plagiosum_2	Chiloscyllium plagiosum	Whitespotted bamboo shark	Chiloscyllium	Hemiscylliidae	Chondrichthyes	MDIKLLQLALAISLFVSSSSCVELVTSLSGCWVNELHSTMQIGVSDSGLITGSYVSNVSGSTQPAKGNVTGYQQSLSNPTFGFVVKWITAPGSVSVWTGQYFVINEKETLMTMWLLRRSVSTSEDNWGATWTGMDVFHRNDKACKHDDGGTVSPDAGSGTGPKEFESLVRIP
>GCC31540.1	>GCC31540.1 hypothetical protein [Chiloscyllium punctatum]	>C. punctatum	Chiloscyllium punctatum	Brownbanded bamboo shark	Chiloscyllium	Hemiscylliidae	Chondrichthyes	MERRIFAISLFLVAFFAPGILAGVCNMTGLWRNDLGSVLNLNEIENYKLKGKFLTAVEAAKGEAGSDRRARVIGIKNNGKEPTFSMSVAWDGGSITSWVGQCLMLEDGQQILRTTWLLRSPATNLLEDWKSTRIGQDTFRQINGDIPQGIHQKSVNL
>XP_053332154.1	>XP_053332154.1 avidin [Clarias gariepinus]	>C. gariepinus	Clarias gariepinus	African sharptooth catfish	Clarias	Clariidae	Actinopterygii	MSELKLEEQIAHALWLRMTCFLVCLCVLSLGLHQITTAAAFIPERKVSHCNVSGEWHSELGSQLQLRADGPEVRGVYRTAVESTRGAAGARREARVLGVMSDGAQPTVAFSALWPKGSCTTWVGQCFISPEGGQVLKTLWMLRSAAESTTDNWDSTRLGEDRFFFARGLESL
>XP_042564393.1	>XP_042564393.1 avidin-related protein 4/5-like [Clupea harengus]	>C. harengus_1	Clupea harengus	Atlantic herring	Clupea	Clupeidae	Actinopterygii	MKIRVAELIVILELCVVLVHFTNGEVSLTGRSEALYAVNKGSYCNVTGVWRSDQGSLLHLHAVGSILKGFYMTTVESSPGAAGSHGEAGLTGFVSEGAQSTVTFSVLWEQGSCTSWVGQCFTMPNGERVLKTHWMLRSVAKNPAENWMSTRFGEDNFTFVPVNEK
>XP_031437554.1	>XP_031437554.1 avidin-related protein 3-like [Clupea harengus]	>C. harengus_2	Clupea harengus	Atlantic herring	Clupea	Clupeidae	Actinopterygii	MAKTLVGLWTNGDCTEVNIEEPEPGKLSGWYKIAVGTPREASVPMTGLVNHTKTGCPSFSFCVSMGEIGGDTCNAVVGQYFNHDGEEVLKTIWLMRAAVDDHSNNWGATRVGENTFKRKIE
>XP_036451409.1	>XP_036451409.1 avidin [Colossoma macropomum]	>C. macropomum	Colossoma macropomum	Tambaqui	Colossoma	Serrasalmidae	Actinopterygii	MKSPVFCVCFCVFVLGAAQLFTDQDPKQAMRCNVTGQWKSEQGSMLQLTSTGPEVRGVYHTAVETAFGASGHNRESKVVGVVGDGPQPAVAFSVLWAKGSCSSWVGQCFLLPGGGQVLKTLWMLRSVAESSLDNWESTRLGEDQFIFVGNVGSADGH
>XP_041741956.1	>XP_041741956.1 avidin [Coregonus clupeaformis]	>C. clupeaformis	Coregonus clupeaformis	Lake whitefish	Coregonus	Salmonidae	Actinopterygii	MMSFVTKYIGVHAVILGLLLAQAISCNVTGVWRNELGSVLHIEAVGSELRGLYQSAVETAPGVTGPEQQAKLLGVISNRGLQTSVAFSVLWEAGSCSSWVGQCFQLPDGKRVLKTLWMLRSVASCPADNWKSTRMGEDTFIFVS
>CAB1352806.1	>CAB1352806.1 unnamed protein product [Coregonus sp. 'balchen']	>C. balchen	Coregonus sp. 'balchen'	Alpine whitefish	Coregonus	Salmonidae	Actinopterygii	MHRCGPRMYSSTRFLGRDCRRRCIPCYHTTLLSDSLVVCTKHPKESYIGLKLGDLKAGYHRQQWMVTVVDQPPTAQVRSHDLRLYWVGRKPPLLSSRAISCNVTGVWRNELGSVLHIEAVGSELRGLYQSAVETAPGVTGPEQQAKLLGVISNRGLQTSVAFSVLWEAGSCSSWVGQCFQLPDGKRVLKTLWMLRSVASCPADNWKSTRMGEDTFIFVS
>XR_007929891.1	>XR_007929891.1:177-524 PREDICTED: Ctenopharyngodon idella uncharacterized LOC127511264 (LOC127511264), ncRNA	>C. idella	Ctenopharyngodon idella	Grass carp	Ctenopharyngodon	Cyprinidae	Actinopterygii	VSGKWKNALGSVMELMENENGQITGMYTTAVTSKESSLKEEPAELVGYINRNQTKQTTTIAFCMAWKIKGSCSAFSGQIFQDDDSTDVLKTTWLLHSPADSPCNNWEATRVGEDTF
>XP_042587932.1	>XP_042587932.1 avidin-like [Cyprinus carpio]	>C. carpio_1A	Cyprinus carpio	European carp	Cyprinus	Cyprinidae	Actinopterygii	MTPCVPPFWTKMSSLMWCSLFVTLITSRTVSANESSTLDMKVTSCNITGVWRNELGSTLRVKAEGSEVRGVYQTAVESTRGAAGLHRTARIIGIVGNGTQPAVSFSVLWKKGSCSAWLGQCFILRDGEQVLKTFWMLRSVADNLADDWGSTRLGDDLFFKT
>XP_042620490.1	>XP_042620490.1 avidin-like [Cyprinus carpio]	>C. carpio_1B	Cyprinus carpio	European carp	Cyprinus	Cyprinidae	Actinopterygii	MTHCVQQFWTRMSSLMWHLLFVTLITSRMVSANESSTPDMEVSSCNITGFWRNELGSTLRVKAEGSEVRGVYQTAVESTRGAAGLHRTARIIGIVGNGTQPAVSFSVLWEKGSCSAWVGQCFILHDGAQVLKMFWMLRSVADNLTGDWGDGAQVLKTLGEDLFFKT
>XP_056323584.1	>XP_056323584.1 avidin [Danio aesculapii]	>D. aesculapii	Danio aesculapii	Panther danio	Danio	Cyprinidae	Actinopterygii	MSSLIWHLVFWTLLTSKTASANESSTPNAQVSYCNVTGVWRNELGSTLRVKAEGSEVRGVYQTAVETTRGAAGHHRSGRIIGMVSDGTQPTFSFSVLWEKGSCSAWVGQCFILDDGAQVLKTFWMLRSVADNLASAWGSTRMGEDVFFKTGVSN
>LR812528.1	>LR812528.1:c25378409-25378125 Danio kyathit genome assembly, chromosome: 10	>D. kyathit	Danio kyathit	Ocelot danio	Danio	Cyprinidae	Actinopterygii	QVSSCNVTGVWRNELGSTLRVKAEGSEVRGVYQTAVESTRGAAGHHRSARIIGMVSDGTQPTVSFSVLWEKGSCSAWVGQCFILDDGAQVLKTFWMLRSVADNLASAWGSTR
>TRY71380.1	>TRY71380.1 hypothetical protein DNTS_003436, partial [Danionella translucida]	>D. translucida	Danionella translucida	N/A	Danionella	Cyprinidae	Actinopterygii	DGSRLKCEKSPIVSQNSIKMGLFICTLLFLISITFQTVSTNESSTPTEKETSCNITGMWRNELGSRLYVKANGSKVSGVYHTAVESMSNAAGENRIARVTGFVGEGAQPTVSFSVLWKKGSCSAWVGQCFVLHDGGEVLKTFWMLRSVSDSLAEDWGSTRLGEDVFFKT
>XP_028840447.1	>XP_028840447.1 avidin-related protein 1-like [Denticeps clupeoides]	>D. clupeoides	Denticeps clupeoides	Denticle herring	Denticeps	Denticipitidae	Actinopterygii	MDPGRFSRLLPPPPPLLLLYLGLGASLANGGNGEILSGPRFETPCAADKATQCNVTGLWRSDLGSALRLRATGPELRGSYVTAVESSLGAAGPGREAKLLGFVGDGARPALAFSALWRGGSISSWVGQCFMLPDGRWELRTQWMLRTVARGLSDNWRSTRFGEDRFTFVHEIK
>XP_026886485.2	>XP_026886485.2 avidin [Electrophorus electricus]	>E. electricus	Electrophorus electricus	Electric eel	Electrophorus	Gymnotidae	Actinopterygii	MYSVVCVSVLVLVAFLIVAAQQLLPNRNTKASSCNVTGQWHSELGSLLWLTTVGPEVRGVYQTAVESALGAAGHNHQAKIVGVVGEGRQPTIAFSVLWIKGSCSAWVGQCFVLPGGSQVLKTLWMLRSVAETSLDNWDSTRLGEDQFIFVGDVENASGH
>KAK1800725.1	>KAK1800725.1 hypothetical protein P4O66_005920, partial [Electrophorus voltai]	>E. voltai	Electrophorus voltai	Electric eel	Electrophorus	Gymnotidae	Actinopterygii	TMYSVVCASVLVLVAFLIVAAQQLLPNRNTEASFCNVTGQWHSELGSLLWLTTVGPEVRGVYQTAVESALGAAGHNHQAKIVGVVGEGRQPTIAFSVLWIKGSCSAWVGQCFVLPGGSQVLKTLWMLRSVAETSLDNWDSTRLGEDQFIFVGDVENASGH
>XP_028675937.1	>XP_028675937.1 avidin [Erpetoichthys calabaricus]	>E. calabaricus	Erpetoichthys calabaricus	Reedfish	Erpetoichthys	Polypteridae	Actinopterygii	MFRGITISLLLCWIPASAGQLCNLTGMWLNDLGSALQIYPSSTTDIQGSFTSVVKLGERGPGSPLKGRVSGVMSSGPLPTFGFSVSWEKGSTTSWVGQCFPLMDGHPGHQMLKTLWLLRSPAEASEDIWQSTRIGEDTFYKVPDTM
>XP_010900821.4	>XP_010900821.4 avidin [Esox lucius]	>E. lucius	Esox lucius	Northern pike	Esox	Esocidae	Actinopterygii	MRYSGTHFKSSCMKMAVTKYLLFWAVILGPFLPLAIPCNVTGIWKNELGSVLHIQIVGSELQGLYQSAVETAPGATGPEQQAKVLGVVNHRGLQTSVAFSVLWEGGSCSSWVGQCFQLPDGKRVLKTMWMLRSMSLSPADNWKSTRMGEDTFVCDC
>OX442395.1	>OX442395.1:13554075-13554287 Gobio gobio genome assembly, chromosome: 22	>G. gobio	Gobio gobio	Gudgeon	Gobio	Cyprinidae	Actinopterygii	VDVCNITGVWRNELGSTLRVKAEESEVRGVYQTAVESTSGASGSNRTAQIIGVVGDGAQPTVSLSVLWEKGSCSAWVGQCFILGDGAQVLKTFWMLRSVADNFASDWGSTR
>XP_058268599.1	>XP_058268599.1 avidin [Hemibagrus wyckioides]	>H. wyckioides	Hemibagrus wyckioides	Asian redtail catfish	Hemibagrus	Bagridae	Actinopterygii	MKSLAAVLYVLSLGTYQIIIVQALIPDSERKVLDCNVTGEWHSELGSQLHLSAVGPEVRGVYRTAVESTRGAAGPNREAKVVGVMSDGPQPTVAFSVLWAKGSCTTWVGQCFAVPGGGQVLNTLWMLRSAVTSFTDNWDSTRLGEDRFIFVRGVESP
>XP_046903756.1	>XP_046903756.1 avidin [Hypomesus transpacificus]	>H. transpacificus	Hypomesus transpacificus	Delta smelt	Hypomesus	Osmeridae	Actinopterygii	MHSTTKNILFYAFILPTFVLQVQSCNVTGLWRNELGSALHVQAVGSDLTGVYQTKVGTSSQESGPDQRGKLVGVVSHYNQQTSVAFSVLWETGSCSSWVGQCFPLPDGKRVLKTLWMLRSMALSPADNWKSTRMGEDTFILEH
>XP_053501831.1	>XP_053501831.1 avidin [Ictalurus furcatus]	>I. furcatus	Ictalurus furcatus	Blue catfish	Ictalurus	Ictaluridae	Actinopterygii	MESFVACLCVLALGMCQMIIGQALISDSERKVKEVLGCNVTGEWHSELGSQLQLSTVGPEVRGVYRTVLESTRGAAGPNREAKVVGVISDGPQPTIAFSALWAKGSCTTWVGQCFILPGGVRVLKTLWMLRSAAESSTDNWDSTRLGADQFTFARGVESP
>XP_017345018.1	>XP_017345018.1 avidin [Ictalurus punctatus]	>I. punctatus	Ictalurus punctatus	Channel catfish	Ictalurus	Ictaluridae	Actinopterygii	MESFVVCLCVLALGMCQIIIGQALISDSERKVLDCNVTGEWHSELGSQLQLSTVGPEVRGVYRTVLESTRGAAGPNREAKVVGVISDGPQPTIAFSALWAKGSCTTWVGQCFILPGGVQVLKMLWLLRSAAESSVDNWDSTRLGADQFIFARGVESP
>XP_050977714.1	>XP_050977714.1 avidin isoform X1 [Labeo rohita]	>L. rohita_1	Labeo rohita	Roho	Labeo	Cyprinidae	Actinopterygii	MSSLMWYLLFATLITSGMVSANESSTLHMKVSFCNITGVWRNELGSTIRLKAEGSEVRGVYQTAVESTHGAAGLHRTAHIIGIAGNGTQPTISFSVLWEKGSCSAWVGQCFILRDGAQVLKTFWMLRSVADNLAGDWGSTRLGEDLFFQDLNFK
>XP_050960631.1	>XP_050960631.1 avidin-related protein 4/5 [Labeo rohita]	>L. rohita_2B	Labeo rohita	Roho	Labeo	Cyprinidae	Actinopterygii	MDQVRDVSGKWKNDLGSVMELKEDGTGKISGTYTTAAEFFMSNEPGEAADLVGYIKNHTDKEIGIPTTTITFCMAWKIEGSCSAFTGQIFPGENNEQPVIKTTWLLHSPVDGLQHNWASTRVGENTFYKIQTHQEDSQG
>XP_050964058.1	>XP_050964058.1 avidin-like isoform X1 [Labeo rohita]	>L. rohita_2C	Labeo rohita	Roho	Labeo	Cyprinidae	Actinopterygii	MEVRNTCLGNTLQYKVKSSIVSGKWKNELGSVVELMENENGQITGTYLTAVKSSSKESSYTKETADLVGYINTDKTKQTTCSAFTGQYFNENNQEVIKTTWILRSSEPSLGQDWEGTRVGTDIFLRVAK
>XP_050964059.1	>XP_050964059.1 avidin-like isoform X2 [Labeo rohita]	>L. rohita_2A	Labeo rohita	Roho	Labeo	Cyprinidae	Actinopterygii	MEKVKSSIVSGKWKNELGSVVELMENENGQITGTYLTAVKSSSKESSYTKETADLVGYINTDKTKQTTTIVFCMAWKIEGSCSAFTGQIFQDDKDGGIGDVMKTTWILHSPVDGLHDNWEATCVGENTFYRCP
>XP_006007099.1	>XP_006007099.1 PREDICTED: avidin-like [Latimeria chalumnae]	>L. chalumnae_1A	Latimeria chalumnae	West Indian Ocean coelacanth	Latimeria	Latimeriidae	Actinistia/Sarcopterygii	MRGNIFYLTVVFAIFFLEKSSSRRVTKCNLLGTWKNELGSTLQVDQVGYSGRISGSYVTIVVDTKTQKKSNYTGSVAGLQQKTDEPTFGFIVKWSFVDSSTAWVGQCFQNQTGGEVLETIWLLRSPVTKQADNWKGTKVGSDFFYRIKEW
>XP_006013644.1	>XP_006013644.1 PREDICTED: avidin-like, partial [Latimeria chalumnae]	>L. chalumnae_1B	Latimeria chalumnae	West Indian Ocean coelacanth	Latimeria	Latimeriidae	Actinistia/Sarcopterygii	NKSCFLKGHWMNELGSNLEIKQVTDCGQIFGSYVSKVGTSMHLQNYTGSVSGWQQMKEMPTFGIVVNWHKTDSTTAWVGQCFLNQSGGEVLETLWLLRSKATSQSDNWSKTLVGSDFFYRIK
>XP_006635407.1	>XP_006635407.1 PREDICTED: avidin-like isoform X1 [Lepisosteus oculatus]	>L. oculatus_1	Lepisosteus oculatus	Spotted gar	Lepisosteus	Lepisosteidae	Actinopterygii	MALMISAALPVFFFSVWTLCVEGTGCNMTGVWVSDLGSVLKLAVLEDSELRGLLTSSVETVKGAAGSMRQGNVQGILNRGPRPSFAFSVAWDGGSTSSWVGQCFVQEDGRRVLKTLWMLRSLALSSVDNWKSTRMGEDTFYSVPPDE
>XP_015201688.1	>XP_015201688.1 PREDICTED: avidin-like [Lepisosteus oculatus]	>L. oculatus_3	Lepisosteus oculatus	Spotted gar	Lepisosteus	Lepisosteidae	Actinopterygii	MSSSNTRLGTVLLSLTLISWIAGAECFVIKKCNLQGQWKNELGSNMTLGAPDRNGFFTGTYLTAVTANKTLVIKQSPLTGNLNMFTANAQQRVFGFLVNWTFSDSVTSFVGQCFVQKDGTERLQTTWLLRGLAATEEDNWSQTRVGTNVFTRLW
>XP_015211068.1	>XP_015211068.1 PREDICTED: avidin-like [Lepisosteus oculatus]	>L. oculatus_2	Lepisosteus oculatus	Spotted gar	Lepisosteus	Lepisosteidae	Actinopterygii	MTVKAVDGSGLFTGSYFTAVSTQQGAHIKESALSGQVQLKHPVFGFLVKWSFVESVTSWVGQCFVSQTGEERLETTWLLRGKAKTEGDDWSQTRVGKDVFTRLP
>XP_055510009.1	>XP_055510009.1 avidin [Leucoraja erinacea]	>L. erinacea	Leucoraja erinacea	Little skate	Leucoraja	Rajidae	Chondrichthyes	MAAPSPCIVLFILALVVPGISAGRCNMTGTWWNVLGSTFYLSEAENSSLRGRYQTAVEAAAGEAGPDGLAPVIGIRHSGREPTFSMSTVWAGGSITSWVGQCLMQEDGNQVLKTMWLLRSPVASLEEDWKSTRVGQDTFYRIAKDVLSNDELQSLKP
>XP_048037681.1	>XP_048037681.1 avidin [Megalobrama amblycephala]	>M. amblycephala	Megalobrama amblycephala	Wuchang bream	Megalobrama	Cyprinidae	Actinopterygii	MTHYVPQFLNKMSSLMWYLLFVTLITSRTVLANESSTLDMKVDACNITGVWRNELGSTLHVKAEGSEVRGVYQTAVESTRGAAGEYRTARVLGIVGDGIQPTVSFSVLWEKGSCSAWVGQCFILHDGAQVLKTFWMLRSVADNLAGDWGSTRLGEDLFFKT
>XP_055064665.1	>XP_055064665.1 avidin [Misgurnus anguillicaudatus]	>M. anguillicaudatus	Misgurnus anguillicaudatus	Pond loach	Misgurnus	Cobitidiae	Actinopterygii	MNSLVWSLFVSLLTYHAVSGHEHHFNINKKVNDCNITGAWRNQLGSTLRIKTDGAEVTGVYQTAVESTRGSAGHERSAKIFGVVGDGPQPIVSFAVMWEKGSCSAWVGQCFILPEGVPVLKTFWLLRSKADNLAVDWGSTRLGEDLFFMT
>XP_051540904.1	>XP_051540904.1 avidin [Myxocyprinus asiaticus]	>M. asiaticus	Myxocyprinus asiaticus	Chinese high-fin banded shark	Myxocyprinus	Catostomidae	Actinopterygii	MLSKETGITDAAITQVNSCNITGVWRNELGSTLRMKADGSEVRGVYQTSVESARGAAGPERKAKILGIVGGGPQPTISFAVMWEKGSCSAWVGQCFILPNGTQVLKTFWLLRSVAYDLAGDWGSTRLGEDVFFSWLEF
>XP_046162658.1	>XP_046162658.1 avidin [Oncorhynchus gorbuscha]	>O. gorbuscha	Oncorhynchus gorbuscha	Pink salmon	Oncorhynchus	Salmonidae	Actinopterygii	MSFVAKYISVHAVILGLLLPQAIPCNVTGMWRNELGSVLDIEVVGSELRGRYQSAVETAPGVTGPEQQAKLLGVTSNRGLQTSVAFSVLWEAVSCSSWVGQCFQLPDGKRVLKTLWMLHSVASCPADNWKSTRMGEDTFVFIS
>XP_052314715.1	>XP_052314715.1 avidin-related protein 3-like [Oncorhynchus keta]	>O. keta_1B	Oncorhynchus keta	Chum salmon	Oncorhynchus	Salmonidae	Actinopterygii	MCSSKQFVGRDCRRRCTQCYYTTLLSDSVFVCTKHPEEESYIGIKMGDLKTEYHRQQLMATVGDQPPTAEAIPCNVTGVWRNELGSVLDIEAVGSELRGRYQSAVETAPGVTGPEHQAKLLGVTSNQGLQTSVAFSVLWEAGSCSSWVGQCFQLPDGKRVLKTVWMLRSVASCLADNWKSTRMGEDMFVFIS
>XP_052313988.1	>XP_052313988.1 avidin-related protein 3-like [Oncorhynchus keta]	>O. keta_1A	Oncorhynchus keta	Chum salmon	Oncorhynchus	Salmonidae	Actinopterygii	MMSFIAKYISVHAVILGLLLPQAIPCNVTGVWRNELGSVLDIEAVGSELRGRYQSAVETAPGVTGPEQQAKLLGVTSNRGLQTSVAFSVLWEAGSCSSWVGQCFQLPDGKRVLKTLWMLRSVASCPADNWKSTRMGEDAFVFIS
>XP_035604580.1	>XP_035604580.1 avidin-related protein 4/5-like [Oncorhynchus keta]	>O. keta_2	Oncorhynchus keta	Chum salmon	Oncorhynchus	Salmonidae	Actinopterygii	MAEVTKIAHLSGEWENELGSIMTLTFEPTNSALSGTYKSNVGEHPHVTKELNEPLVGFYNIKEPQMPTIAFCISWGIIGSCSAFTGQYFNENNQEMIKTTWILRSSEPSRVQDWEATRVGTDIFFRVAK
>XP_031681770.1	>XP_031681770.1 avidin-related protein 3-like isoform X1 [Oncorhynchus kisutch]	>O. kisutch_1	Oncorhynchus kisutch	Coho salmon	Oncorhynchus	Salmonidae	Actinopterygii	MMSFVAKYISVHAVILGLLLPQAIPCNVTGVWRNELGSVLDIEALGSELRGRYQSAVETAPGVTGPEQQAKLLGVTSNRGLQTSVAFSVLWEAGSCSSWVGQCFQLPDGKRVLKTLWMLRSVASCLADNWKSTRMGEDTFVFIS
>XP_031654204.1	>XP_031654204.1 avidin-like [Oncorhynchus kisutch]	>O. kisutch_2	Oncorhynchus kisutch	Coho salmon	Oncorhynchus	Salmonidae	Actinopterygii	MAEVTKIAHLSGVWKNELGSIMTLKFEPTNSALSGTYKSLVGEHPHDTKELNEPLVGFYNIKEPQMPTIAFCISWGNIGSCSAFTGQYFNENNQEVIKTTWILRSSEPSLGQDWEGTRVGTDIFLRVAK
>XP_036793128.1	>XP_036793128.1 avidin-related protein 1-like [Oncorhynchus mykiss]	>O. mykiss	Oncorhynchus mykiss	Rainbow trout	Oncorhynchus	Salmonidae	Actinopterygii	MVSFVAKYISVHAVVLGLLLPQAIPCNVTGVWRNELGSVLDIEAVGSELRGCYQSAVETAPGVTGPEHQAKLLGVTSNRGLQTSVAFSVLWEAGSCSSWVGQCFQLPDGMRVLKTLWMMRSVASCPADNWKSTRMGEDTFVFIS
>XP_029481933.1	>XP_029481933.1 avidin-related protein 3-like [Oncorhynchus nerka]	>O. nerka_1	Oncorhynchus nerka	Sockeye salmon	Oncorhynchus	Salmonidae	Actinopterygii	MMSFVAKYISVHAVILGLLLPQAIPCNVTGVWRNELGSVLDIEAVGSELRGRYQSAVETAPGVTGPKQAKLLGVTSNRGLQTSVAFSVLWEAGSCSSWVGQCFQLPDGKRVLKTLWMLHSVASCLADNWKSTRMGEDMFVFIS
>XP_029484670.1	>XP_029484670.1 avidin-related protein 4/5-like isoform X1 [Oncorhynchus nerka]	>O. nerka_2	Oncorhynchus nerka	Sockeye salmon	Oncorhynchus	Salmonidae	Actinopterygii	MAEVTKIEHLSGEWENELGSIMTLKFEPTNSALSGTYKSNVGEHPHVTKELNEPLVGFYNIKEPQMPTIAFCISWGIIGSCSAFTGQYFNENNQEMIKTTWILRSSEPSRVQDWEATSHSPGTHTPSLSARRQCVVIHWICLSTPINPPPLPAPPPGTIYLHVLID
>XP_042182623.1	>XP_042182623.1 avidin-related protein 3-like isoform X1 [Oncorhynchus tshawytscha]	>O. tshawytscha	Oncorhynchus tshawytscha	Chinook salmon	Oncorhynchus	Salmonidae	Actinopterygii	MMSFVAKYIGVHAVILGLLLPQAIPCNVTGVWRNELGSLLDIEAVGSELRGRYQSAVETAPGVTGSEQQAKLLGVTSNRGLQTSVAFSVLWEAGSCSSWVGQCFQLPDGKRVLKTLWMLRSVASCPADNWKSTRMGEDTFVFIS
>XP_058644338.1	>XP_058644338.1 avidin [Onychostoma macrolepis]	>O. macrolepis_1	Onychostoma macrolepis	N/A	Onychostoma	Cyprinidae	Actinopterygii	MSSLMWYSLFVTLSATQTVSANESSTLDMKVSSCNITGLWRNELGSTLRVKAEGSEVRGVYQTAVESTRGAAGSHRTARIIGIVGNGTQPSVSFSVLWEKGSCSAWVGQCFILRDGAQMLKTFWMLHSVADNLAGDWGSTRMGEDRFFKT
>XP_058630139.1	>XP_058630139.1 avidin-like [Onychostoma macrolepis]	>O. macrolepis_2	Onychostoma macrolepis	N/A	Onychostoma	Cyprinidae	Actinopterygii	MEKVGSSIVSGKWKNELGSVMELMENENCQITGTYLTAVTSKESSHTEETADLVGYINTDETKQTTTIAFCMAWKIEGSCSAFTGQIFQDTKDGSIKDVMKTTWILHSPVDGLHDNWEATWLDV
>BT075026.1	>BT075026.1:101-451 Osmerus mordax clone omor-eva-516-369 Avidin precursor putative mRNA, complete cds	>O. mordax	Osmerus mordax	Rainbow smelt	Osmerus	Osmeridae	Actinopterygii	PLVGKWKNELGSVMIIDPSADMSLMGSYETNVGPDIKKFVPLYGVMNPMNTANPTFTFSIAWDSVEKATCSAFVGQYFSNVEGEKLLTMWLLRDAVDTEGDNWEATMVGNNIFTRAK
>MCI4387968.1	>MCI4387968.1 hypothetical protein [Pangasianodon gigas]	>P. gigas	Pangasianodon gigas	Mekong giant catfish	Pangasianodon	Pangasiidae	Actinopterygii	MKWLAACLCVVALGMCQVIVGQTLNPDSERKVLGCNVTGEWHSELGSQLQLSAAGPEVRGVYRTAVESARGAAGPSREARVVGVISDGPQPTVAFSVLWAKGSCTTWVGQCFILPGGVQVLKTLWMLRSAAESSMDNWDSTRLGEDQFICARGVESP
>KAB5543247.1	>KAB5543247.1 hypothetical protein PHYPO_G00076930 [Pangasianodon hypophthalmus]	>P. hypophthalmus	Pangasianodon hypophthalmus	Iridescent shark	Pangasianodon	Pangasiidae	Actinopterygii	MTWIAACLCVLVLGMYQIIIGQTLNPDSERKVLGCNVTGEWHSELGSQLQLSAAGPEVRGVYRTAVESARGAAGPSREARVVGVISDGPQPTIAFSVLWAKGSCTTWVGQCFILPGGVQVLKTLWMLRSAAESSMDNWDNTRLGEDQFICARGVESL
>MCJ8742198.1	>MCJ8742198.1 hypothetical protein [Pangasius djambal]	>P. djambal	Pangasius djambal		Pangasius	Pangasiidae	Actinopterygii	MKWLAACLCVLALGMCRIIIGQTLNPDSERKLLGCNVTGAWHNELGSQLQLSAAGPEVRGVYRTAVESALGAAGPNREARVVGVVSDGPQPTIAFSVLWAKGSCTTWVGQCFILPGGVQVLKTLWMLRSAAEGSMDNWDSTRLGEDQFFFARGVESP
>OX424431.1	>OX424431.1:16524834-16525049 Phoxinus phoxinus genome assembly, chromosome: 23	>P. phoxinus	Phoxinus phoxinus	Eurasian minnow	Phoxinus	Leuciscidae	Actinopterygii	KVDACNISGVWRNELGSTLRVKAEGSEVRGVYLTAVESVSGAAGLNRTAQILGLVGDGTQPTVSFSVLWEKGSCSAWVGQCFLLGDSAQVLRTFWILRSVADNLSGDWGSTR
>XP_039531569.1	>XP_039531569.1 avidin [Pimephales promelas]	>P. promelas	Pimephales promelas	Fathead minnow	Pimephales	Cyprinidae	Actinopterygii	MSLTHNISQLFTKMSSLMWYLLFVTLITSPTVPANESSTQNMKVDACNITGVWRNELGSTLHVKADGSEIRGVYQTAVESMSGAAGLDRTAKVIGLVGDGTQPTVSFSVLWEKGSCSAWVGQCFILGDGAQVLKTLWMLRSLADSLAGDWGSTRLGEDLFFKTSI
>XP_041120375.1	>XP_041120375.1 avidin-like [Polyodon spathula]	>P. spathula_1B	Polyodon spathula	American paddlefish	Polyodon	Polyodontidae	Actinopterygii	MKNIILFSTLVLLFQVALYTCKAQKCDLKGKWKNELGSTMTISSGQNDGNFTGSYLTKVTTENNVEIKTSPISGVVHNSSEPIFAFLVKWSFSDSITSFIGQCFDDDKGDRLETMWLLRAKASSSENWAATRVGSNVFRRLT
>XP_041078155.1	>XP_041078155.1 avidin-like [Polyodon spathula]	>P. spathula_1A	Polyodon spathula	American paddlefish	Polyodon	Polyodontidae	Actinopterygii	MKNMILFSTLILLFQVAFYICHAQKCDLTGSWVNELGSNMTISTTDNKGHIFGSFFTAVTANSGVKIKESPLSGFKDDSHQPIFGFLVKFTFSDSITNFVGQCFVDKNGVEHLETMWLLRSKADSSGDNWQKTSIGSNQFRRLTEKK
>XP_041100230.1	>XP_041100230.1 avidin-like, partial [Polyodon spathula]	>P. spathula_1C	Polyodon spathula	American paddlefish	Polyodon	Polyodontidae	Actinopterygii	MSVQVSFSVMKNMILFSTLVLLFRLASYTCKAQKCNLEGKWINDLGSNMIIYKRNNKGIFFGSYFTAVTTEKNVKITPSPISGVVHNSSEPVFAFLVKWSFSDSITSFTGQCFDGKGERLETMWLRRAKAKSSKDNWVAT
>XP_039595558.1	>XP_039595558.1 avidin [Polypterus senegalus]	>P. senegalus	Polypterus senegalus	Senegal bichir	Polypterus	Polypteridae	Actinopterygii	MFRGIAISLILWWIPASAGQLCNLTGMWLNDLGSALQIYPSSTADIQGSFTSVVKLGERGPGSPLKGRVSGVMSSGPLPTFGFSVSWEKGTTTSWVGQCFPIMDGHPGHQMLKTLWLLRSPAEAPEDTWQSTRIGEDTFYKVPDTM
>XP_051889253.1	>XP_051889253.1 avidin-like [Pristis pectinata]	>P. pectinata_1	Pristis pectinata	Smalltooth sawfish	Pristis	Pristidae	Chondrichthyes	MGGVMVTPSWSRFSLQTAGSRPTDADRPVPVSWLGTALGRDKQQNCASAAAGGGQREREPLILRAAMEASGPAAPLILLALILPGISAGRCNMTGIWWNDLGSSFYLSEAENLTLSGRYRTAVEAAAGEAGADRQAPVVGIRHGGREPTFTMSTAWAGGSITSWVGQCLILEDGHQILKTMWLLRSPVASLQDDWKSTRIGQDTFHQTARDVLSKNRL
>XP_051900882.1	>XP_051900882.1 avidin-like [Pristis pectinata]	>P. pectinata_2	Pristis pectinata	Smalltooth sawfish	Pristis	Pristidae	Chondrichthyes	MQSKHLRLTLLLALGTFCASRPGPAPNLAGCWTNQLGSTVSIEVAEDGTLRGTYTSQVSSTGDQVKGDLIGYQQMFNQPTFGFAVKWTTESVRGSVTVWTGQMFNTHGHQTLMTMWLLRNNTETIGNNWSATRTGQDVFRHCGVKCESTEGSGDLGSQWKCDSSVGA
>KAI4899959.1	>KAI4899959.1 hypothetical protein NFI96_006268 [Prochilodus magdalenae]	>P. magdalenae_1B	Prochilodus magdalenae	N/A	Prochilodus	Prochilodontidae	Actinopterygii	MKPVVLWFCVFAVGTAQFFAWPDLTPHKAMHCNVTGKWRSELGSMLQLVSTGQEVRGVYRTAVETVRGASGQNQESKVLGLVGDGPQPTIAFSVLWVKGGLSLSHPPFLGGLGLSFSHPPSLEGGLGLSFSHPPSLEGGLGLSFSHPPSLP
>KAI4899960.1	>KAI4899960.1 hypothetical protein NFI96_006269 [Prochilodus magdalenae]	>P. magdalenae_1A	Prochilodus magdalenae	N/A	Prochilodus	Prochilodontidae	Actinopterygii	MKECSWFHLPRVVFSAGSCSSWVGQCFLLPAGGQVLKTLWMLRSAAESSFDNWESTRLGEDQFIFVGNVEEQACSSIMGGLEITSALMEPPPVPEWSVIRLIVVLIVFKDSNVRAGDQRTPSSGEDENDPDGKRLMVQVQSGQLSIR
>XP_043918549.1	>XP_043918549.1 avidin-like [Protopterus annectens]	>P. annectens_1B	Protopterus annectens	West African lungfish	Protopterus	Protopteridae	Dipnoi/Sarcopterygii	MDSRILFGVQLIAAFICFCSCSLEKCHLSGKWENQHKSILTITNVKESTGTLMGNYVTIVSVKGNGTTANPESALYGVQDRGEQPTFAFTVDWSFAESKTAWVGQCFVDNKGRETLETVWVLRSKVDKQSDNWKATRVGMDTFKRVRNRPVDFTARVSAEDGTL
>XP_043918302.1	>XP_043918302.1 avidin-related protein 4/5-like isoform X1 [Protopterus annectens]	>P. annectens_1C	Protopterus annectens	West African lungfish	Protopterus	Protopteridae	Dipnoi/Sarcopterygii	MLCREGHCRKLKTLRTVPKETFCGQEENGKDHIKVSTSTTGDNIAPNMQTMAPSLAGIWKNELGSILSIDEHDGNLFEGTYLTAVKSEETEDDIKLSDIVGFQQQDNSFTFGFTVRWSFSDSVTVFTGQYFPDSENGEILETMWLIRSNVDNHSKDWEATTVGKNTFVRWSLDKCSPEIVEMFTKRKN
>XP_043926714.1	>XP_043926714.1 avidin-like [Protopterus annectens]	>P. annectens_1A	Protopterus annectens	West African lungfish	Protopterus	Protopteridae	Dipnoi/Sarcopterygii	MKAGKWSLRESRKVQHSEIFLAWETNIQSRMFPEELFLLGLCILTGTWMNDYHCNVTIGKVDADSIFRGNFYIPVPGSRGVESKGYPLIGIQNLGASPTFAFVVNVAPTNSVSGLVGQCFINKTTGKEILKTKWILRTSAADISDDWKQTMVFLSIVTVLKESRKDENT
>XP_043106772.1	>XP_043106772.1 avidin-like [Puntigrus tetrazona]	>P. tetrazona	Puntigrus tetrazona	Tiger barb	Puntigrus	Cyprinidae	Actinopterygii	MTRAAPPFWIKMNSLMWHSLFVTLIASRTTTANESSLEMKAGSCDISGVWRNELGSTLRVKAEGSEVRGVYQTAVESARGAAGLHRTARIIGVAGNGTQPAVSFSVLWEKGSCSAWLGQCFILRDGSQVLKTFWMLRSVAESLADNWGSTRLGEDLFFKT
>XP_017570680.1	>XP_017570680.1 avidin isoform X1 [Pygocentrus nattereri]	>P. nattereri	Pygocentrus nattereri	Red-bellied piranha	Pygocentrus	Serrasalmidae	Actinopterygii	MKSLVFCGCFCVFVLGAAQLFAEQEPKQVTRCNVTGQWRSEQGSMLQLTSTGPEVRGIYHTAVETALGASGHNRESKVVGVVGHGLQPAVAFSVLWAKGSCSSWVGQCFLLPGGGQVLKTLWMLRSVVESSLDNWESTRLGEDQFIFVGHMEGRDGH
>XP_048467078.1	>XP_048467078.1 avidin [Rhincodon typus]	>R. typus	Rhincodon typus	Whale shark	Rhincodon	Rhincodontidae	Chondrichthyes	MTLTNPCGCLSAIGVCPKSAIAPYVYLPLHVCAPCQCLPLVDSCPYCTCCLYPIISWPCFLSQARDCNVTGFWQNELGSVLNLNEIGNYKLKGQFLTAVEAAKGEAGSEGRARVIGIKNNGKEPTFSISTAWAGGSVTSWVGQCLMLDDGQQILKTTWLLRSPASSQLEDWKSTRIGQDTFRQVRGYILQGTRRKSVNL
>XP_056103571.1	>XP_056103571.1 avidin [Rhinichthys klamathensis goyatoka]	>R. goyatoka	Rhinichthys klamathensis goyatoka	N/A	Rhinichthys	Leuciscidae	Actinopterygii	MSLTHYVPQLLTKMSSLMWYLLFVTLITSPTVPANESSTQNMKVDACNITGVWRNELGSTLRVKAEGSEVRGVYQTAVETMSGAAGLDRTGQIIGIVGDGTQPTVSFSVLWEKGSCSAWVGQCFILGDGAQVLKTFWMLRSVADNLAGDWGSTRLGEDLFFKTSISN
>OX637957.1	>OX637957.1:17582247-17582489 Rutilus rutilus genome assembly, chromosome: 25	>R. rutilus	Rutilus rutilus	Roach	Rutilus	Cyprinidae	Actinopterygii	SPKVDACNITGVWRNELGSTMRVKAEGSEVRGVYQTAVESMSGAAGLDRTAQIFGIVGDGAQPTVSFSVLWEKGSCSAWVGQCFILGDGAQVLKTFWMLRSVADNLAGDWGSTRLGEDLFFKTSISN
>NP_001134707.1	>NP_001134707.1 avidin-related protein 3 [Salmo salar]	>S. salar	Salmo salar	Atlantic salmon	Salmo	Salmonidae	Actinopterygii	MYSSKRFVGRDGRRRCSPCYHTTLLSDSVVVCTKHPEEESYIGLKMGDLKAEYHQQQLMATVGDQPPTAQAIPCNVTGVWRNELGSVLAIEAVGSELRGLYQSAVATAPGVTGPEQAKLLGVTGNQGLQTSVAFSVLWEAGSCSSWVGQCFELPDGKRVLKTLWMLRSVASGPADNWKSTRLGEDTFVFIS
>XP_029546064.1	>XP_029546064.1 avidin-related protein 3-like [Salmo trutta]	>S. trutta_1	Salmo trutta	Brown trout	Salmo	Salmonidae	Actinopterygii	MMSFVAKYISVYAVILGLLLPQAIPCNVTGVWRNELGSVLAIEAVGSELRGLYQSAVATAPGVTGPEQAKLLGVTGNQGLQTSVAFSVLWEAGSCSSWVGQCFELPDGKRVLKTLWMLRSVASCPADNWKSTRMGEDTFVFIS
>XP_029598569.1	>XP_029598569.1 avidin-related protein 4/5-like [Salmo trutta]	>S. trutta_2	Salmo trutta	Brown trout	Salmo	Salmonidae	Actinopterygii	MAKVTKITDLSGDWKNELGSLMTLKFEPNSSAFSGTYRSYVGEVHPNVTKELYEPLVGFYNNLKEPQMPTIAFCISWGSVGSCTAFTGQYFNDNGKEVIKSTWILRSSEPSLVDDWEGTRVGTNTFCRVAK
>XR_002879623.1	>XR_002879623.1:121-423 PREDICTED: Salvelinus alpinus uncharacterized LOC111981711 (LOC111981711), ncRNA	>S. alpinus	Salvelinus alpinus	Arctic char	Salvelinus	Salmonidae	Actinopterygii	NVTGVWRNELGSVLDIEGRRFAPSLYQSAVETAPGVTGPEQQAKLLVLVIGSANLCGFSVLWEAGSCSAWVGQCFQLPDGKRVLKTLWMLRSVASCPAT
>XP_055798873.1	>XP_055798873.1 avidin-related protein 3-like [Salvelinus fontinalis]	>S. fontinalis	Salvelinus fontinalis	Brook trout	Salvelinus	Salmonidae	Actinopterygii	MKSFVAKYISVHAVILGLLLPQAIPCNVTGVWRNELGSVLDIEAVGSELRGLYQSAVETAPGVTGPEQQAKLLGVTSNRGLRTSVAFSVLWEAGSCSAWVGQCFQLPDGKRVLKTLWMLRSVASCPADNWKSTRMGEDTFIFIA
>XM_038988867.1	>XM_038988867.1:330-695 PREDICTED: Salvelinus namaycush avidin-related protein 3-like (LOC120044260), mRNA	>S. namaycush_1A	Salvelinus namaycush	Lake trout	Salvelinus	Salmonidae	Actinopterygii	PTAQAIPCNVTGVWRNELGSVLDIEAVGSELRGLYQSAVETAPGVTGPEQQAKLLGVTSNRGLRTTIAFSVVWAKGSCTTWVGQCFSLPGGGQVLNMLWMLRSAAQSSVDNWGSTRLGEDRFIFT
>XP_038844795.1	>XP_038844795.1 avidin-related protein 3-like [Salvelinus namaycush]	>S. namaycush_1B	Salvelinus namaycush	Lake trout	Salvelinus	Salmonidae	Actinopterygii	MYSSKRFVGRDGRRRCTPCYHTTLLSDSVVCTKHPEQESYIGLKMGDLKAEYHRQQLMATVGDQPPTAQAIPCNVTGVWRNELGSVLDIEAVGSELRGLYQSAVETAPGVTGPEQQAKLLGVTSNRGLRTSVAFSVLWEAGSCSAWVGQCFQLPDGKRVLKTLWMLRSVASCPADNWKSTRMGEDTFVFIS
>XP_038634019.1	>XP_038634019.1 avidin-related protein 1-like [Scyliorhinus canicula]	>S. canicula_1	Scyliorhinus canicula	Small-spotted catshark	Scyliorhinus	Scyliorhinidae	Chondrichthyes	MERPISAFSLFLLAFLAPGILAGGCNMTGFWRNDLGSVFYLSEAQNFRLNGQYLTAVEAAREEAGPEKQAQVIGIRSNGKEPTFSMSTAWAGGSITSWVGQCLILEGGQQVLKTTWLLRSPATSIQEDWKATRIGQDTFHQTNEAILKVNHH
>XP_038643460.1	>XP_038643460.1 avidin-like [Scyliorhinus canicula]	>S. canicula_2A	Scyliorhinus canicula	Small-spotted catshark	Scyliorhinus	Scyliorhinidae	Chondrichthyes	MQAGMLRLAARRSLSTISGVSTAGLKASLAGYWTNKLGSHMRITVNDSGFITGRYKSKVSASGEVARGDIVGYQQDITQPTFGFVVKWATAPADSVTVWAGQYYNGGGKEQLKTMWLLREHDPAANDNWDATLVGMDVFTRAVPAECEDLDDRSEL
>XP_038643406.1	>XP_038643406.1 avidin-like [Scyliorhinus canicula]	>S. canicula_2B	Scyliorhinus canicula	Small-spotted catshark	Scyliorhinus	Scyliorhinidae	Chondrichthyes	MQAGMLRLATLLSVCAIVGVSTAGLDMALAGCWTNELGSIVWINVMDAGGFEGSYTSKASVSGEVSRGDIVGYQQDITQPTFGFVVKWATAPADSVTVWAGQYYNGGGKEQLNTMWLLRLNRQDPKDNWGATLAGMDVFTRVDPAVCQVTDDRSEL
>GCB69875.1	>GCB69875.1 hypothetical protein [Scyliorhinus torazame]	>S. torazame	Scyliorhinus torazame	Cloudy catshark	Scyliorhinus	Scyliorhinidae	Chondrichthyes	VDCVLCCFPLKVSVVSAGGCNMTGFWRNDLGSVFYLSEARNFRLNGQYLTAVEAAREEAGPEKQAQVIGIRSNGKEPTFSMSTAWAGGSITSWVGQCLILEGGQQVLKTTWLLRSPATSLQEDWKATRIGQDTFHQTNEATLKVNHH
>OX327770.1	>OX327770.1:c18421184-18420969 Silurus aristotelis genome assembly, chromosome: 18	>S. aristotelis	Silurus aristotelis	Aristotle's catfish	Silururs	Siluridae	Actinopterygii	VLDCNVTGKWRSELGSHLHLSAVGPEVRGVYRTAVESVRGAAGLEREAKVFGVVSNSPQPTIAFSVVWAKGSCTTWVGQCFSLPGGGQVLNTLWMLRSAAQSSVDNWGSTR
>KAI5624532.1	>KAI5624532.1 avidin precursor, partial [Silurus asotus]	>S. asotus	Silurus asotus	Amur catfish	Silururs	Siluridae	Actinopterygii	VLNCNVTGEWRSELGSHLLLSAVGPEVRGVYRTAVESVRGAAGLEREAKVFGVVSNSPQPTIAFSVVWAKGSCTTWVGQCFSLPGGGQVLNTLWMLRSAAQSSVDNWGSTR
>XP_046717606.1	>XP_046717606.1 avidin [Silurus meridionalis]	>S. meridionalis	Silurus meridionalis	N/A	Silururs	Siluridae	Actinopterygii	MKPFTVYLFVLALGTAHIITGQVLLQDSERKVLHCNVTGEWRSELGSHLLLSAVGPEVRGVYRTAVESVRGAAGLEREAKVFGVVSNSPQPTIAFSVVWAKGSCTTWVGQCFSLPGGGQVLNMLWMLRSAAQSSVDNWGSTRLGEDRFIFTRSVDSP
>XP_016328563.1	>XP_016328563.1 PREDICTED: avidin-like [Sinocyclocheilus anshuiensis]	>S. anshuiensis	Sinocyclocheilus anshuiensis	N/A	Sinocyclocheilus	Cyprinidae	Actinopterygii	MSSLMWYSVFVTLITSRTVSANESSTLDMKVSSCNITGVWSNELGSTLRVKAEGSEVRGVYQTAVESTRGAAGLHRTAQIIGVVGNGTQPAVSFSVLWEKGSCSAWLGQCFILRDGEQVLKTFWMLRSVADNLAGDWGSTRLGEDLFFKT
>XP_016089339.1	>XP_016089339.1 PREDICTED: avidin-like [Sinocyclocheilus grahami]	>S. grahami_1	Sinocyclocheilus grahami	Golden-line barbel	Sinocyclocheilus	Cyprinidae	Actinopterygii	MTHCVPQFWTKMSSLMWYLFFVTLITSRTVSANESSTLDMKVSSCNITGVWSNELGSTLRVKAEGSEVRGVYQTAVESKRGAAGLHRTAQIIGVVGNGTQPAVSFSVLWEKGSCSAWLGQCFILRDGEQVLKTFWMLRSVADNLAGDWGSTRLGEDLFFKT
>XP_016116984.1	>XP_016116984.1 PREDICTED: avidin-like [Sinocyclocheilus grahami]	>S. grahami_2	Sinocyclocheilus grahami	Golden-line barbel	Sinocyclocheilus	Cyprinidae	Actinopterygii	MEKVVSSIVSGKWKNELGSVMEMKEKENGQIIGTYLTAVTSKESSHTEETADLVGYINTDQTKQTTTIAFCMAWKIEGSCSAFTGQIFQENKDGSIEDVIKTTWILHSPVDGLQDNWEATCVGENTFHRCP
>XR_001637629.1	>XR_001637629.1:2-157 PREDICTED: Sinocyclocheilus rhinocerous uncharacterized LOC107720598 (LOC107720598), ncRNA	>S. rhinocerous	Sinocyclocheilus rhinocerous	N/A	Sinocyclocheilus	Cyprinidae	Actinopterygii	CSAWLGQCFILRDGEQVLKTFWMLRSVADNLAGDWGSTRLGEDLFFKTISN
>OX439270.1	>OX439270.1:18080165-18080407 Squalius cephalus genome assembly, chromosome: 24	>S. cephalus	Squalius cephalus	Common chub	Squalius	Cyprinidae	Actinopterygii	SPKVDACNITGVWRNELGSTMRVKAEGSEVRGVYQTTVESMSGAAGLDRTAQILGIVGDGAQPTVSFSVLWGKGSCSAWVGQCFILGDGAQVLKTFWMLRSVADNLAGDWGSTRLGEDLFFKTSISN
>XP_048411166.1	>XP_048411166.1 avidin [Stegostoma tigrinum]	>S. tigrinum_1	Stegostoma tigrinum	Zebra shark	Stegostoma	Stegostomatidae	Chondrichthyes	MERQIVVIVHFLVAFLAPAILARDCNVTGFWQNELGSVLNLNEIENYELRGQFLTAVEAAKGAAGSEGRARVVGIKNNGKEPTFSLSTAWAGGSITSWVGQCLMLDDGQQILKTTWLLRSPASSLLEDWKSTRIGQDTFRPVSGDILQGIRRTSVNL
>XP_048380958.1	>XP_048380958.1 avidin-like [Stegostoma tigrinum]	>S. tigrinum_2	Stegostoma tigrinum	Zebra shark	Stegostoma	Stegostomatidae	Chondrichthyes	MDVRLLPLALAILLSASGSSSAELKMMLSGCWVNDLNSTMLINVTNSGLISGLYVSHVSTSGATVKGIITGYQHVRGVSTFGIVVKWTTGSITVWAGQYFQTNEHEILNTMWLLRLSAPNPAENWKATWTGTDVFHRDSEACVNIHSDSIAQGSGSGASSDNSDPY
>XP_027014427.1	>XP_027014427.1 avidin [Tachysurus fulvidraco]	>T. fulvidraco	Tachysurus fulvidraco	Yellowhead catfish	Tachysurus	Bagridae	Actinopterygii	MKSLAAGLYVFGLGMFQIFIGQALITDSDRKVLCCNVTGEWRSELGSRLHLIAVGTEVRGVYRTAVESSLGAAGPNREAKVVGVVSDGPQTTIAFSVLWDKGSCASWVGQCFPVPGGGQVLNTLWMLRSAVMSSTDNWDSTRLGEDRFIFVRGAGSL
>XP_056593104.1	>XP_056593104.1 avidin [Triplophysa dalaica]	>T. dalaica_1	Triplophysa dalaica	Stone loach	Triplophysa	Nemacheilidae	Actinopterygii	MTHDAKQSYFSKMTSLMWWSLLVSLLAYRNTSANELPSEMNVKGNACNITGAWRNELGSTLRVKVEGSQITGVYETAVESTRGAAGRESKAKIIGVVGEGPQPTVSFAVMWEKGSCSAWVGQCFILPGDVRVLKTFWLLRSAADNLSGDWGSTRLGEDLFFMI
>XP_056615957.1	>XP_056615957.1 avidin-related protein 4/5-like [Triplophysa dalaica]	>T. dalaica_2	Triplophysa dalaica	Stone loach	Triplophysa	Nemacheilidae	Actinopterygii	MESKSSKVSGKWKNELGSIMELKENGTGQISGTYTTAAEFKARNSPGETADLVGYINTAEAKKTTIAFCMAWKEGSCSAFSGQFFDGKGTGVIKTTWLLHSPVDCLQDNWEATRVGENTFNRIS
>XP_057177945.1	>XP_057177945.1 avidin isoform X1 [Triplophysa rosa]	>T. rosa	Triplophysa rosa	Stone loach	Triplophysa	Nemacheilidae	Actinopterygii	MMSLMWWSLLVSLLAYRNVSANELPLETNVKANACNITGAWRNELGSTLRVKVEGSQVTGVYQTAVESTRGAAGRERKAKIIGVVGEGPQPTVSFAVMWEKGSCSAWVGQCFVLPDGVRVLKTFWLLRSVADNLASNWGSTRLGEDLFFMT
>KAA0703874.1	>KAA0703874.1 hypothetical protein E1301_Tti000482 [Triplophysa tibetana]	>T. tibetana	Triplophysa tibetana	Stone loach	Triplophysa	Nemacheilidae	Actinopterygii	MMSMMLWSLLVSLLAYRNVSANELPSDKNVKGNSCNITGTWRNELGSTLRVKVEGSQITGVYETAVESTRGAAGRESKAKIIGVVGEGPQPTVSFAVMWEKGSCSAWVGQCFILPGDVRILKTFWLLRSAADNLSGNWGSTRLGEDLFFMT
