# Supplementary material for: Avidin is evolutionarily conserved in fish but dispensable for development and resistance against Streptococcus agalactiae in zebrafish
Source: FEBS Open Bio. 2026 Jul 31:10.1002/2211-5463.70320. Online ahead of print. doi: 10.1002/2211-5463.70320 (PMC13425791; doi:10.1002/2211-5463.70320)
Supplement: Supplementary file 4 — Table S3. Liquid chromatography ‐coupled mass spectrometric (LC–MS) identification of zebavidin peptides in zebrafish embryos. [file FEB4-9999-0-s003.xlsx]

## Sheet: 0 dpf zebrafish, LC-MS
Supplementary Table 3. Liquid chromatography -coupled mass spectrometric (LC-MS) identification of zebavidin peptides in zebrafish embryos. Homozygous avdtpu12/tpu12 mutants and WT zebrafish were spawn and embryos collected for LC-MS analysis at 0 dpf. Four biological replicates each comprised of 10 embryos were used from both genotypes.
Protein description	UniProt ID	Peptide sequence	KO 1 (avdtpu12)	KO 2 (avdtpu12)	KO 3 (avdtpu12)	KO 4 (avdtpu12)	WT 1 (avdtpu12)	WT 2 (avdtpu12)	WT 3 (avdtpu12)	WT 4 (avdtpu12)	Mean log2 KO	Mean log2 WT	log2FC (KO vs. WT)	P-value	P-adj. (BH)
Avidin precursor	A0A8M1P1N5	GSCSAWVGQCFILDDGAQVLK	NA	37325.5	NA	31318	62900.6	83298.7	68820	77753.4	15.0613	16.151	-1.0897	0.0174299	0.0709443
Avidin precursor	A0A8M1P1N5	IIGMVSDGTQPTVSFSVLWEK	NA	15780.1	13799.4	13002.4	46562.6	47324.1	38860.5	35935.7	13.7882	15.3541	-1.56587	6.51682e-05	0.00296102
Avidin precursor	A0A8M1P1N5	NELGSTLR	NA	NA	NA	NA	1.19915e+06	998092	1.105e+06	1.20409e+06	NA	20.0994	NA	NA	NA
Avidin precursor	A0A8M1P1N5	MGEDIFFK	NA	NA	NA	NA	697169	535544	664080	686304	NA	19.2928	NA	NA	NA
Avidin precursor	A0A8M1P1N5	GVYQTAVESTHGAAGHHR	NA	NA	NA	NA	323843	349749	315282	249547	NA	18.229	NA	NA	NA
Avidin precursor	A0A8M1P1N5	SVADNLASAWGSTR	NA	NA	NA	NA	55517	47371.2	50103.7	45083.4	NA	15.5913	NA	NA	NA
